# Supplementary material for: Genetic evidence for imported malaria and local transmission in Richard Toll, Senegal
Source: Malar J. 2020 Aug 3;19:276. doi: 10.1186/s12936-020-03346-x (PMC7397603; doi:10.1186/s12936-020-03346-x)
Supplement: Supplementary file 2 — Additional file 2. Travel history and genotyping data. [file 12936_2020_3346_MOESM2_ESM.xlsx]

## Sheet: Sheet1
Only include samples missing 0,1 assay
Only include samples with a reported travel history
Monogenomic = 0,1 N
Polygenomic = 2+ N
	Monogenomic	Polygenomic
No Travel	123	31	154
Travel	288	113	401
Total	411	144	555
			0.722523
FET, one-tailed	p = 0.0328
N.B., in our sample set 72% of those reporting travel history among samples had travelled.
