# Supplementary material for: Genetic evidence for imported malaria and local transmission in Richard Toll, Senegal
Source: Malar J. 2020 Aug 3;19:276. doi: 10.1186/s12936-020-03346-x (PMC7397603; doi:10.1186/s12936-020-03346-x)
Supplement: Supplementary file 5 — Additional file 5. Pairwise comparison of genotyping data using identity by state (IBS) analysis. [file 12936_2020_3346_MOESM5_ESM.xlsx]

## Sheet: Sheet1
sample1	sample2	fract_sites_IBD	fract_sites_IBS	fract_sites_vit	site1	year1	site2	year2	good_assays
SEN_RT_242.2015	SEN_RT_241.2015	0.99139	1	1	RT	2015	RT	2015	23	FALSE
SEN_RT_242.2015	SEN_RT_245.2015	0.99139	1	1	RT	2015	RT	2015	23	FALSE
SEN_RT_241.2015	SEN_RT_245.2015	0.99139	1	1	RT	2015	RT	2015	23	FALSE
SEN_RT_555.2014	SEN_RT_002.2014	0.98334	1	1	RT	2014	RT	2014	23	FALSE
SEN_RT_002.2014	SEN_RT_010.2014	0.98334	1	1	RT	2014	RT	2014	23	FALSE
SEN_RT_555.2014	SEN_RT_010.2014	0.98334	1	1	RT	2014	RT	2014	23	FALSE
SEN_RT_014.2014	SEN_RT_015.2014	0.98804	1	1	RT	2014	RT	2014	23	FALSE
SEN_RT_002.2014	SEN_RT_021.2014	0.98334	1	1	RT	2014	RT	2014	23	FALSE
SEN_RT_010.2014	SEN_RT_021.2014	0.98334	1	1	RT	2014	RT	2014	23	FALSE
SEN_RT_555.2014	SEN_RT_021.2014	0.98334	1	1	RT	2014	RT	2014	23	FALSE
SEN_RT_588.2014	SEN_RT_021.2014	0.98334	1	1	RT	2014	RT	2014	23	FALSE
SEN_RT_593.2014	SEN_RT_021.2014	0.98334	1	1	RT	2014	RT	2014	23	FALSE
SEN_RT_242.2015	SEN_RT_043.2015	0.99139	1	1	RT	2015	RT	2015	23	FALSE
SEN_RT_241.2015	SEN_RT_043.2015	0.99139	1	1	RT	2015	RT	2015	24	FALSE
SEN_RT_245.2015	SEN_RT_043.2015	0.99139	1	1	RT	2015	RT	2015	23	FALSE
SEN_RT_289.2015	SEN_RT_043.2015	0.99139	1	1	RT	2015	RT	2015	24	FALSE
SEN_RT_334.2015	SEN_RT_043.2015	0.99139	1	1	RT	2015	RT	2015	24	FALSE
SEN_RT_580.2014	SEN_RT_043.2015	0.99139	1	1	RT	2014	RT	2015	24	FALSE
SEN_RT_591.2014	SEN_RT_043.2015	0.99139	1	1	RT	2014	RT	2015	24	FALSE
SEN_RT_707.2015	SEN_RT_043.2015	0.99139	1	1	RT	2015	RT	2015	24	FALSE
SEN_RT_424.2013	SEN_RT_056.2013	0.98981	1	1	RT	2013	RT	2013	24	FALSE
SEN_RT_664.2015	SEN_RT_056.2013	0.98443	1	1	RT	2015	RT	2013	23	FALSE
SEN_RT_665.2015	SEN_RT_056.2013	0.98981	1	1	RT	2015	RT	2013	24	FALSE
SEN_RT_242.2015	SEN_RT_078.2013	0.99139	1	1	RT	2015	RT	2013	23	FALSE
SEN_RT_241.2015	SEN_RT_078.2013	0.99139	1	1	RT	2015	RT	2013	24	FALSE
SEN_RT_245.2015	SEN_RT_078.2013	0.99139	1	1	RT	2015	RT	2013	23	FALSE
SEN_RT_043.2015	SEN_RT_078.2013	0.99139	1	1	RT	2015	RT	2013	24	FALSE
SEN_RT_289.2015	SEN_RT_078.2013	0.99139	1	1	RT	2015	RT	2013	24	FALSE
SEN_RT_334.2015	SEN_RT_078.2013	0.99139	1	1	RT	2015	RT	2013	24	FALSE
SEN_RT_412.2013	SEN_RT_078.2013	0.99139	1	1	RT	2013	RT	2013	24	FALSE
SEN_RT_580.2014	SEN_RT_078.2013	0.99139	1	1	RT	2014	RT	2013	24	FALSE
SEN_RT_591.2014	SEN_RT_078.2013	0.99139	1	1	RT	2014	RT	2013	24	FALSE
SEN_RT_707.2015	SEN_RT_078.2013	0.99139	1	1	RT	2015	RT	2013	24	FALSE
SEN_RT_741.2015	SEN_RT_087.2012	0.98568	1	1	RT	2015	RT	2012	23	FALSE
SEN_RT_377.2012	SEN_RT_120.2012	0.992	1	1	RT	2012	RT	2012	23	FALSE
SEN_RT_383.2012	SEN_RT_123.2012	0.99429	1	1	RT	2012	RT	2012	24	FALSE
SEN_RT_394.2012	SEN_RT_127.2012	0.98735	1	1	RT	2012	RT	2012	23	FALSE
SEN_RT_566.2014	SEN_RT_132.2013	0.99544	1	1	RT	2014	RT	2013	24	FALSE
SEN_RT_594.2014	SEN_RT_132.2013	0.99544	1	1	RT	2014	RT	2013	24	FALSE
SEN_RT_024.2014	SEN_RT_144.2014	0.98933	1	1	RT	2014	RT	2014	23	FALSE
SEN_RT_254.2015	SEN_RT_145.2013	0.99	1	1	RT	2015	RT	2013	24	FALSE
SEN_RT_485.2013	SEN_RT_145.2013	0.99	1	1	RT	2013	RT	2013	24	FALSE
SEN_RT_271.2015	SEN_RT_147.2013	0.9866	1	1	RT	2015	RT	2013	23	FALSE
SEN_RT_029.2015	SEN_RT_162.2015	0.99017	1	1	RT	2015	RT	2015	24	FALSE
SEN_RT_242.2015	SEN_RT_163.2015	0.99139	1	1	RT	2015	RT	2015	23	FALSE
SEN_RT_241.2015	SEN_RT_163.2015	0.99139	1	1	RT	2015	RT	2015	24	FALSE
SEN_RT_245.2015	SEN_RT_163.2015	0.99139	1	1	RT	2015	RT	2015	23	FALSE
SEN_RT_043.2015	SEN_RT_163.2015	0.99139	1	1	RT	2015	RT	2015	24	FALSE
SEN_RT_078.2013	SEN_RT_163.2015	0.99139	1	1	RT	2013	RT	2015	24	FALSE
SEN_RT_289.2015	SEN_RT_163.2015	0.99139	1	1	RT	2015	RT	2015	24	FALSE
SEN_RT_334.2015	SEN_RT_163.2015	0.99139	1	1	RT	2015	RT	2015	24	FALSE
SEN_RT_412.2013	SEN_RT_163.2015	0.99139	1	1	RT	2013	RT	2015	24	FALSE
SEN_RT_580.2014	SEN_RT_163.2015	0.99139	1	1	RT	2014	RT	2015	24	FALSE
SEN_RT_591.2014	SEN_RT_163.2015	0.99139	1	1	RT	2014	RT	2015	24	FALSE
SEN_RT_707.2015	SEN_RT_163.2015	0.99139	1	1	RT	2015	RT	2015	24	FALSE
SEN_RT_242.2015	SEN_RT_164.2015	0.99139	1	1	RT	2015	RT	2015	23	FALSE
SEN_RT_241.2015	SEN_RT_164.2015	0.99139	1	1	RT	2015	RT	2015	24	FALSE
SEN_RT_245.2015	SEN_RT_164.2015	0.99139	1	1	RT	2015	RT	2015	23	FALSE
SEN_RT_043.2015	SEN_RT_164.2015	0.99139	1	1	RT	2015	RT	2015	24	FALSE
SEN_RT_078.2013	SEN_RT_164.2015	0.99139	1	1	RT	2013	RT	2015	24	FALSE
SEN_RT_163.2015	SEN_RT_164.2015	0.99139	1	1	RT	2015	RT	2015	24	FALSE
SEN_RT_289.2015	SEN_RT_164.2015	0.99139	1	1	RT	2015	RT	2015	24	FALSE
SEN_RT_334.2015	SEN_RT_164.2015	0.99139	1	1	RT	2015	RT	2015	24	FALSE
SEN_RT_412.2013	SEN_RT_164.2015	0.99139	1	1	RT	2013	RT	2015	24	FALSE
SEN_RT_580.2014	SEN_RT_164.2015	0.99139	1	1	RT	2014	RT	2015	24	FALSE
SEN_RT_591.2014	SEN_RT_164.2015	0.99139	1	1	RT	2014	RT	2015	24	FALSE
SEN_RT_707.2015	SEN_RT_164.2015	0.99139	1	1	RT	2015	RT	2015	24	FALSE
SEN_RT_038.2015	SEN_RT_172.2015	0.98581	1	1	RT	2015	RT	2015	24	FALSE
SEN_RT_002.2014	SEN_RT_176.2014	0.98334	1	1	RT	2014	RT	2014	23	FALSE
SEN_RT_010.2014	SEN_RT_176.2014	0.98334	1	1	RT	2014	RT	2014	23	FALSE
SEN_RT_021.2014	SEN_RT_176.2014	0.98334	1	1	RT	2014	RT	2014	23	FALSE
SEN_RT_555.2014	SEN_RT_176.2014	0.98334	1	1	RT	2014	RT	2014	23	FALSE
SEN_RT_588.2014	SEN_RT_176.2014	0.98334	1	1	RT	2014	RT	2014	23	FALSE
SEN_RT_593.2014	SEN_RT_176.2014	0.98334	1	1	RT	2014	RT	2014	23	FALSE
SEN_RT_181.2013	SEN_RT_182.2013	0.99428	1	1	RT	2013	RT	2013	23	FALSE
SEN_RT_491.2013	SEN_RT_182.2013	0.99428	1	1	RT	2013	RT	2013	23	FALSE
SEN_RT_427.2013	SEN_RT_188.2013	0.99121	1	1	RT	2013	RT	2013	23	FALSE
SEN_RT_185.2013	SEN_RT_201.2013	0.99352	1	1	RT	2013	RT	2013	24	FALSE
SEN_RT_759.2015	SEN_RT_201.2013	0.99352	1	1	RT	2015	RT	2013	24	FALSE
SEN_RT_185.2013	SEN_RT_202.2014	0.99352	1	1	RT	2013	RT	2014	24	FALSE
SEN_RT_201.2013	SEN_RT_202.2014	0.99352	1	1	RT	2013	RT	2014	24	FALSE
SEN_RT_759.2015	SEN_RT_202.2014	0.99352	1	1	RT	2015	RT	2014	24	FALSE
SEN_RT_203.2014	SEN_RT_204.2014	0.97863	1	1	RT	2014	RT	2014	23	FALSE
SEN_RT_679.2015	SEN_RT_204.2014	0.97863	1	1	RT	2015	RT	2014	23	FALSE
SEN_RT_157.2013	SEN_RT_207.2014	0.98944	1	1	RT	2013	RT	2014	24	FALSE
SEN_RT_520.2013	SEN_RT_207.2014	0.98944	1	1	RT	2013	RT	2014	24	FALSE
SEN_RT_533.2013	SEN_RT_207.2014	0.98944	1	1	RT	2013	RT	2014	24	FALSE
SEN_RT_617.2014	SEN_RT_207.2014	0.98944	1	1	RT	2014	RT	2014	24	FALSE
SEN_RT_481.2013	SEN_RT_218.2013	0.99727	1	1	RT	2013	RT	2013	24	FALSE
SEN_RT_140.2013	SEN_RT_219.2013	0.99193	1	1	RT	2013	RT	2013	24	FALSE
SEN_RT_467.2013	SEN_RT_223.2013	0.98828	1	1	RT	2013	RT	2013	23	FALSE
SEN_RT_484.2013	SEN_RT_224.2013	0.99173	1	1	RT	2013	RT	2013	23	FALSE
SEN_RT_260.2015	SEN_RT_261.2015	0.99147	1	1	RT	2015	RT	2015	23	FALSE
SEN_RT_661.2015	SEN_RT_263.2015	0.99534	1	1	RT	2015	RT	2015	23	FALSE
SEN_RT_242.2015	SEN_RT_289.2015	0.99139	1	1	RT	2015	RT	2015	23	FALSE
SEN_RT_241.2015	SEN_RT_289.2015	0.99139	1	1	RT	2015	RT	2015	24	FALSE
SEN_RT_245.2015	SEN_RT_289.2015	0.99139	1	1	RT	2015	RT	2015	23	FALSE
SEN_RT_334.2015	SEN_RT_289.2015	0.99139	1	1	RT	2015	RT	2015	24	FALSE
SEN_RT_580.2014	SEN_RT_289.2015	0.99139	1	1	RT	2014	RT	2015	24	FALSE
SEN_RT_591.2014	SEN_RT_289.2015	0.99139	1	1	RT	2014	RT	2015	24	FALSE
SEN_RT_707.2015	SEN_RT_289.2015	0.99139	1	1	RT	2015	RT	2015	24	FALSE
SEN_RT_276.2015	SEN_RT_292.2015	0.99083	1	1	RT	2015	RT	2015	23	FALSE
SEN_RT_705.2015	SEN_RT_294.2015	0.99069	1	1	RT	2015	RT	2015	24	FALSE
SEN_RT_283.2015	SEN_RT_307.2015	0.99089	1	1	RT	2015	RT	2015	24	FALSE
SEN_RT_045.2015	SEN_RT_312.2015	0.99572	1	1	RT	2015	RT	2015	24	FALSE
SEN_RT_369.2015	SEN_RT_312.2015	0.99572	1	1	RT	2015	RT	2015	24	FALSE
SEN_RT_370.2015	SEN_RT_312.2015	0.99572	1	1	RT	2015	RT	2015	24	FALSE
SEN_RT_242.2015	SEN_RT_334.2015	0.99139	1	1	RT	2015	RT	2015	23	FALSE
SEN_RT_241.2015	SEN_RT_334.2015	0.99139	1	1	RT	2015	RT	2015	24	FALSE
SEN_RT_245.2015	SEN_RT_334.2015	0.99139	1	1	RT	2015	RT	2015	23	FALSE
SEN_RT_580.2014	SEN_RT_334.2015	0.99139	1	1	RT	2014	RT	2015	24	FALSE
SEN_RT_591.2014	SEN_RT_334.2015	0.99139	1	1	RT	2014	RT	2015	24	FALSE
SEN_RT_319.2014	SEN_RT_343.2014	0.98988	1	1	RT	2014	RT	2014	23	FALSE
SEN_RT_353.2015	SEN_RT_354.2015	0.99075	1	1	RT	2015	RT	2015	24	FALSE
SEN_RT_353.2015	SEN_RT_355.2015	0.99075	1	1	RT	2015	RT	2015	24	FALSE
SEN_RT_354.2015	SEN_RT_355.2015	0.99075	1	1	RT	2015	RT	2015	24	FALSE
SEN_RT_742.2015	SEN_RT_365.2015	0.98969	1	1	RT	2015	RT	2015	24	FALSE
SEN_RT_045.2015	SEN_RT_369.2015	0.99572	1	1	RT	2015	RT	2015	24	FALSE
SEN_RT_045.2015	SEN_RT_370.2015	0.99572	1	1	RT	2015	RT	2015	24	FALSE
SEN_RT_369.2015	SEN_RT_370.2015	0.99572	1	1	RT	2015	RT	2015	24	FALSE
SEN_RT_100.2012	SEN_RT_393.2012	0.99049	1	1	RT	2012	RT	2012	24	FALSE
SEN_RT_127.2012	SEN_RT_403.2012	0.98735	1	1	RT	2012	RT	2012	23	FALSE
SEN_RT_394.2012	SEN_RT_403.2012	0.98735	1	1	RT	2012	RT	2012	23	FALSE
SEN_RT_056.2013	SEN_RT_404.2012	0.98981	1	1	RT	2013	RT	2012	24	FALSE
SEN_RT_424.2013	SEN_RT_404.2012	0.98981	1	1	RT	2013	RT	2012	24	FALSE
SEN_RT_434.2013	SEN_RT_404.2012	0.98981	1	1	RT	2013	RT	2012	24	FALSE
SEN_RT_664.2015	SEN_RT_404.2012	0.98443	1	1	RT	2015	RT	2012	23	FALSE
SEN_RT_665.2015	SEN_RT_404.2012	0.98981	1	1	RT	2015	RT	2012	24	FALSE
SEN_RT_242.2015	SEN_RT_412.2013	0.99139	1	1	RT	2015	RT	2013	23	FALSE
SEN_RT_241.2015	SEN_RT_412.2013	0.99139	1	1	RT	2015	RT	2013	24	FALSE
SEN_RT_245.2015	SEN_RT_412.2013	0.99139	1	1	RT	2015	RT	2013	23	FALSE
SEN_RT_043.2015	SEN_RT_412.2013	0.99139	1	1	RT	2015	RT	2013	24	FALSE
SEN_RT_289.2015	SEN_RT_412.2013	0.99139	1	1	RT	2015	RT	2013	24	FALSE
SEN_RT_334.2015	SEN_RT_412.2013	0.99139	1	1	RT	2015	RT	2013	24	FALSE
SEN_RT_580.2014	SEN_RT_412.2013	0.99139	1	1	RT	2014	RT	2013	24	FALSE
SEN_RT_591.2014	SEN_RT_412.2013	0.99139	1	1	RT	2014	RT	2013	24	FALSE
SEN_RT_707.2015	SEN_RT_412.2013	0.99139	1	1	RT	2015	RT	2013	24	FALSE
SEN_RT_664.2015	SEN_RT_424.2013	0.98443	1	1	RT	2015	RT	2013	23	FALSE
SEN_RT_665.2015	SEN_RT_424.2013	0.98981	1	1	RT	2015	RT	2013	24	FALSE
SEN_RT_056.2013	SEN_RT_434.2013	0.98981	1	1	RT	2013	RT	2013	24	FALSE
SEN_RT_424.2013	SEN_RT_434.2013	0.98981	1	1	RT	2013	RT	2013	24	FALSE
SEN_RT_664.2015	SEN_RT_434.2013	0.98443	1	1	RT	2015	RT	2013	23	FALSE
SEN_RT_665.2015	SEN_RT_434.2013	0.98981	1	1	RT	2015	RT	2013	24	FALSE
SEN_RT_437.2013	SEN_RT_438.2013	0.99084	1	1	RT	2013	RT	2013	24	FALSE
SEN_RT_077.2013	SEN_RT_478.2013	0.99336	1	1	RT	2013	RT	2013	24	FALSE
SEN_RT_254.2015	SEN_RT_485.2013	0.99	1	1	RT	2015	RT	2013	24	FALSE
SEN_RT_077.2013	SEN_RT_500.2013	0.99336	1	1	RT	2013	RT	2013	24	FALSE
SEN_RT_478.2013	SEN_RT_500.2013	0.99336	1	1	RT	2013	RT	2013	24	FALSE
SEN_RT_157.2013	SEN_RT_520.2013	0.98944	1	1	RT	2013	RT	2013	24	FALSE
SEN_RT_254.2015	SEN_RT_524.2013	0.99	1	1	RT	2015	RT	2013	24	FALSE
SEN_RT_145.2013	SEN_RT_524.2013	0.99	1	1	RT	2013	RT	2013	24	FALSE
SEN_RT_485.2013	SEN_RT_524.2013	0.99	1	1	RT	2013	RT	2013	24	FALSE
SEN_RT_157.2013	SEN_RT_533.2013	0.98944	1	1	RT	2013	RT	2013	24	FALSE
SEN_RT_520.2013	SEN_RT_533.2013	0.98944	1	1	RT	2013	RT	2013	24	FALSE
SEN_RT_185.2013	SEN_RT_539.2013	0.99352	1	1	RT	2013	RT	2013	24	FALSE
SEN_RT_201.2013	SEN_RT_539.2013	0.99352	1	1	RT	2013	RT	2013	24	FALSE
SEN_RT_202.2014	SEN_RT_539.2013	0.99352	1	1	RT	2014	RT	2013	24	FALSE
SEN_RT_759.2015	SEN_RT_539.2013	0.99352	1	1	RT	2015	RT	2013	24	FALSE
SEN_RT_242.2015	SEN_RT_580.2014	0.99139	1	1	RT	2015	RT	2014	23	FALSE
SEN_RT_241.2015	SEN_RT_580.2014	0.99139	1	1	RT	2015	RT	2014	24	FALSE
SEN_RT_245.2015	SEN_RT_580.2014	0.99139	1	1	RT	2015	RT	2014	23	FALSE
SEN_RT_002.2014	SEN_RT_588.2014	0.98334	1	1	RT	2014	RT	2014	23	FALSE
SEN_RT_010.2014	SEN_RT_588.2014	0.98334	1	1	RT	2014	RT	2014	23	FALSE
SEN_RT_555.2014	SEN_RT_588.2014	0.98334	1	1	RT	2014	RT	2014	23	FALSE
SEN_RT_242.2015	SEN_RT_591.2014	0.99139	1	1	RT	2015	RT	2014	23	FALSE
SEN_RT_241.2015	SEN_RT_591.2014	0.99139	1	1	RT	2015	RT	2014	24	FALSE
SEN_RT_245.2015	SEN_RT_591.2014	0.99139	1	1	RT	2015	RT	2014	23	FALSE
SEN_RT_580.2014	SEN_RT_591.2014	0.99139	1	1	RT	2014	RT	2014	24	FALSE
SEN_RT_002.2014	SEN_RT_593.2014	0.98334	1	1	RT	2014	RT	2014	23	FALSE
SEN_RT_010.2014	SEN_RT_593.2014	0.98334	1	1	RT	2014	RT	2014	23	FALSE
SEN_RT_555.2014	SEN_RT_593.2014	0.98334	1	1	RT	2014	RT	2014	23	FALSE
SEN_RT_588.2014	SEN_RT_593.2014	0.98334	1	1	RT	2014	RT	2014	24	FALSE
SEN_RT_566.2014	SEN_RT_594.2014	0.99544	1	1	RT	2014	RT	2014	24	FALSE
SEN_RT_157.2013	SEN_RT_617.2014	0.98944	1	1	RT	2013	RT	2014	24	FALSE
SEN_RT_520.2013	SEN_RT_617.2014	0.98944	1	1	RT	2013	RT	2014	24	FALSE
SEN_RT_533.2013	SEN_RT_617.2014	0.98944	1	1	RT	2013	RT	2014	24	FALSE
SEN_RT_629.2015	SEN_RT_630.2015	0.9899	1	1	RT	2015	RT	2015	24	FALSE
SEN_RT_637.2015	SEN_RT_642.2015	0.98825	1	1	RT	2015	RT	2015	24	FALSE
SEN_RT_664.2015	SEN_RT_665.2015	0.98443	1	1	RT	2015	RT	2015	23	FALSE
SEN_RT_689.2015	SEN_RT_690.2015	0.9982	1	1	RT	2015	RT	2015	24	FALSE
SEN_RT_689.2015	SEN_RT_691.2015	0.9982	1	1	RT	2015	RT	2015	24	FALSE
SEN_RT_690.2015	SEN_RT_691.2015	0.9982	1	1	RT	2015	RT	2015	24	FALSE
SEN_RT_340.2015	SEN_RT_693.2015	0.99159	1	1	RT	2015	RT	2015	24	FALSE
SEN_RT_675.2015	SEN_RT_694.2015	0.99301	1	1	RT	2015	RT	2015	24	FALSE
SEN_RT_698.2015	SEN_RT_704.2015	0.99186	1	1	RT	2015	RT	2015	24	FALSE
SEN_RT_242.2015	SEN_RT_707.2015	0.99139	1	1	RT	2015	RT	2015	23	FALSE
SEN_RT_241.2015	SEN_RT_707.2015	0.99139	1	1	RT	2015	RT	2015	24	FALSE
SEN_RT_245.2015	SEN_RT_707.2015	0.99139	1	1	RT	2015	RT	2015	23	FALSE
SEN_RT_334.2015	SEN_RT_707.2015	0.99139	1	1	RT	2015	RT	2015	24	FALSE
SEN_RT_580.2014	SEN_RT_707.2015	0.99139	1	1	RT	2014	RT	2015	24	FALSE
SEN_RT_591.2014	SEN_RT_707.2015	0.99139	1	1	RT	2014	RT	2015	24	FALSE
SEN_RT_039.2015	SEN_RT_737.2015	0.98742	1	1	RT	2015	RT	2015	24	FALSE
SEN_RT_353.2015	SEN_RT_738.2015	0.99075	1	1	RT	2015	RT	2015	24	FALSE
SEN_RT_354.2015	SEN_RT_738.2015	0.99075	1	1	RT	2015	RT	2015	24	FALSE
SEN_RT_355.2015	SEN_RT_738.2015	0.99075	1	1	RT	2015	RT	2015	24	FALSE
SEN_RT_294.2015	SEN_RT_739.2015	0.99069	1	1	RT	2015	RT	2015	24	FALSE
SEN_RT_705.2015	SEN_RT_739.2015	0.99069	1	1	RT	2015	RT	2015	24	FALSE
SEN_RT_353.2015	SEN_RT_744.2015	0.99075	1	1	RT	2015	RT	2015	24	FALSE
SEN_RT_354.2015	SEN_RT_744.2015	0.99075	1	1	RT	2015	RT	2015	24	FALSE
SEN_RT_355.2015	SEN_RT_744.2015	0.99075	1	1	RT	2015	RT	2015	24	FALSE
SEN_RT_738.2015	SEN_RT_744.2015	0.99075	1	1	RT	2015	RT	2015	24	FALSE
SEN_RT_356.2015	SEN_RT_751.2015	0.99142	1	1	RT	2015	RT	2015	24	FALSE
SEN_RT_185.2013	SEN_RT_759.2015	0.99352	1	1	RT	2013	RT	2015	24	FALSE
SEN_TH_007.2011	SEN_TH_001.2011	0.99712	1	1	TH	2011	TH	2011	23	FALSE
SEN_TH_010.2011	SEN_TH_001.2011	0.99712	1	1	TH	2011	TH	2011	23	FALSE
SEN_TH_027.2011	SEN_TH_001.2011	0.99712	1	1	TH	2011	TH	2011	23	FALSE
SEN_TH_028.2011	SEN_TH_001.2011	0.99712	1	1	TH	2011	TH	2011	23	FALSE
SEN_TH_061.2011	SEN_TH_001.2011	0.99712	1	1	TH	2011	TH	2011	23	FALSE
SEN_TH_069.2010	SEN_TH_001.2011	0.99712	1	1	TH	2010	TH	2011	23	FALSE
SEN_TH_116.2011	SEN_TH_001.2011	0.99712	1	1	TH	2011	TH	2011	23	FALSE
SEN_TH_124.2010	SEN_TH_001.2011	0.99712	1	1	TH	2010	TH	2011	23	FALSE
SEN_TH_108.2012	SEN_TH_001.2012	0.99192	1	1	TH	2012	TH	2012	23	FALSE
SEN_TH_001.2010	SEN_TH_002.2010	0.98765	1	1	TH	2010	TH	2010	24	FALSE
SEN_TH_001.2008	SEN_TH_003.2008	0.99513	1	1	TH	2008	TH	2008	24	FALSE
SEN_TH_121.2009	SEN_TH_003.2010	0.98614	1	1	TH	2009	TH	2010	23	FALSE
SEN_RT_271.2015	SEN_TH_003.2014	0.9866	1	1	RT	2015	TH	2014	23	TRUE
SEN_TH_001.2009	SEN_TH_004.2010	0.99309	1	1	TH	2009	TH	2010	24	FALSE
SEN_TH_028.2009	SEN_TH_004.2010	0.99309	1	1	TH	2009	TH	2010	24	FALSE
SEN_TH_034.2009	SEN_TH_004.2010	0.99309	1	1	TH	2009	TH	2010	24	FALSE
SEN_TH_138.2009	SEN_TH_004.2010	0.99309	1	1	TH	2009	TH	2010	24	FALSE
SEN_TH_142.2009	SEN_TH_004.2010	0.99309	1	1	TH	2009	TH	2010	24	FALSE
SEN_RT_660.2015	SEN_TH_005.2011	0.99467	1	1	RT	2015	TH	2011	24	TRUE
SEN_TH_010.2010	SEN_TH_005.2011	0.99467	1	1	TH	2010	TH	2011	24	FALSE
SEN_TH_012.2010	SEN_TH_005.2011	0.99467	1	1	TH	2010	TH	2011	24	FALSE
SEN_TH_025.2010	SEN_TH_005.2011	0.99467	1	1	TH	2010	TH	2011	24	FALSE
SEN_TH_062.2009	SEN_TH_005.2011	0.99467	1	1	TH	2009	TH	2011	24	FALSE
SEN_TH_086.2007	SEN_TH_005.2011	0.99467	1	1	TH	2007	TH	2011	24	FALSE
SEN_TH_106.2009	SEN_TH_005.2011	0.99467	1	1	TH	2009	TH	2011	24	FALSE
SEN_TH_125.2010	SEN_TH_005.2011	0.99467	1	1	TH	2010	TH	2011	24	FALSE
SEN_TH_128.2010	SEN_TH_005.2011	0.99391	1	1	TH	2010	TH	2011	23	FALSE
SEN_TH_130.2010	SEN_TH_005.2011	0.99467	1	1	TH	2010	TH	2011	24	FALSE
SEN_TH_152.2010	SEN_TH_005.2011	0.99467	1	1	TH	2010	TH	2011	24	FALSE
SEN_TH_156.2010	SEN_TH_005.2011	0.99467	1	1	TH	2010	TH	2011	24	FALSE
SEN_TH_166.2010	SEN_TH_005.2011	0.99467	1	1	TH	2010	TH	2011	24	FALSE
SEN_TH_199.2010	SEN_TH_005.2011	0.99467	1	1	TH	2010	TH	2011	24	FALSE
SEN_TH_210.2010	SEN_TH_005.2011	0.99467	1	1	TH	2010	TH	2011	24	FALSE
SEN_RT_271.2015	SEN_TH_005.2014	0.9866	1	1	RT	2015	TH	2014	23	TRUE
SEN_RT_492.2013	SEN_TH_006.2013	0.99312	1	1	RT	2013	TH	2013	23	TRUE
SEN_TH_127.2007	SEN_TH_006.2017	0.98012	1	1	TH	2007	TH	2017	23	FALSE
SEN_TH_142.2007	SEN_TH_006.2017	0.98586	1	1	TH	2007	TH	2017	24	FALSE
SEN_TH_069.2010	SEN_TH_007.2011	0.99758	1	1	TH	2010	TH	2011	24	FALSE
SEN_RT_242.2015	SEN_TH_007.2015	0.99139	1	1	RT	2015	TH	2015	23	TRUE
SEN_RT_241.2015	SEN_TH_007.2015	0.99139	1	1	RT	2015	TH	2015	24	TRUE
SEN_RT_245.2015	SEN_TH_007.2015	0.99139	1	1	RT	2015	TH	2015	23	TRUE
SEN_RT_043.2015	SEN_TH_007.2015	0.99139	1	1	RT	2015	TH	2015	24	TRUE
SEN_RT_078.2013	SEN_TH_007.2015	0.99139	1	1	RT	2013	TH	2015	24	TRUE
SEN_RT_163.2015	SEN_TH_007.2015	0.99139	1	1	RT	2015	TH	2015	24	TRUE
SEN_RT_164.2015	SEN_TH_007.2015	0.99139	1	1	RT	2015	TH	2015	24	TRUE
SEN_RT_289.2015	SEN_TH_007.2015	0.99139	1	1	RT	2015	TH	2015	24	TRUE
SEN_RT_334.2015	SEN_TH_007.2015	0.99139	1	1	RT	2015	TH	2015	24	TRUE
SEN_RT_412.2013	SEN_TH_007.2015	0.99139	1	1	RT	2013	TH	2015	24	TRUE
SEN_RT_580.2014	SEN_TH_007.2015	0.99139	1	1	RT	2014	TH	2015	24	TRUE
SEN_RT_591.2014	SEN_TH_007.2015	0.99139	1	1	RT	2014	TH	2015	24	TRUE
SEN_RT_707.2015	SEN_TH_007.2015	0.99139	1	1	RT	2015	TH	2015	24	TRUE
SEN_TH_021.2011	SEN_TH_008.2012	0.9942	1	1	TH	2011	TH	2012	24	FALSE
SEN_TH_032.2011	SEN_TH_008.2012	0.9942	1	1	TH	2011	TH	2012	24	FALSE
SEN_TH_063.2011	SEN_TH_008.2012	0.9942	1	1	TH	2011	TH	2012	24	FALSE
SEN_TH_087.2011	SEN_TH_008.2012	0.9942	1	1	TH	2011	TH	2012	24	FALSE
SEN_TH_008.2012	SEN_TH_009.2012	0.9942	1	1	TH	2012	TH	2012	24	FALSE
SEN_TH_021.2011	SEN_TH_009.2012	0.9942	1	1	TH	2011	TH	2012	24	FALSE
SEN_TH_032.2011	SEN_TH_009.2012	0.9942	1	1	TH	2011	TH	2012	24	FALSE
SEN_TH_063.2011	SEN_TH_009.2012	0.9942	1	1	TH	2011	TH	2012	24	FALSE
SEN_TH_087.2011	SEN_TH_009.2012	0.9942	1	1	TH	2011	TH	2012	24	FALSE
SEN_RT_039.2015	SEN_TH_009.2015	0.98742	1	1	RT	2015	TH	2015	24	TRUE
SEN_RT_737.2015	SEN_TH_009.2015	0.98742	1	1	RT	2015	TH	2015	24	TRUE
SEN_RT_660.2015	SEN_TH_010.2010	0.99467	1	1	RT	2015	TH	2010	24	TRUE
SEN_TH_062.2009	SEN_TH_010.2010	0.99467	1	1	TH	2009	TH	2010	24	FALSE
SEN_TH_086.2007	SEN_TH_010.2010	0.99467	1	1	TH	2007	TH	2010	24	FALSE
SEN_TH_106.2009	SEN_TH_010.2010	0.99467	1	1	TH	2009	TH	2010	24	FALSE
SEN_TH_007.2011	SEN_TH_010.2011	0.99758	1	1	TH	2011	TH	2011	24	FALSE
SEN_TH_069.2010	SEN_TH_010.2011	0.99758	1	1	TH	2010	TH	2011	24	FALSE
SEN_TH_251.2012	SEN_TH_010.2013	0.98844	1	1	TH	2012	TH	2013	23	FALSE
SEN_TH_001.2007	SEN_TH_011.2007	0.99006	0.69565	1	TH	2007	TH	2007	23	FALSE
SEN_RT_670.2015	SEN_TH_011.2009	0.98853	1	1	RT	2015	TH	2009	24	TRUE
SEN_TH_021.2010	SEN_TH_011.2011	0.99164	1	1	TH	2010	TH	2011	23	FALSE
SEN_TH_038.2010	SEN_TH_011.2011	0.99422	1	1	TH	2010	TH	2011	24	FALSE
SEN_TH_076.2010	SEN_TH_011.2011	0.99422	1	1	TH	2010	TH	2011	24	FALSE
SEN_TH_179.2010	SEN_TH_011.2011	0.99422	1	1	TH	2010	TH	2011	24	FALSE
SEN_RT_660.2015	SEN_TH_012.2010	0.99467	1	1	RT	2015	TH	2010	24	TRUE
SEN_TH_010.2010	SEN_TH_012.2010	0.99467	1	1	TH	2010	TH	2010	24	FALSE
SEN_TH_062.2009	SEN_TH_012.2010	0.99467	1	1	TH	2009	TH	2010	24	FALSE
SEN_TH_086.2007	SEN_TH_012.2010	0.99467	1	1	TH	2007	TH	2010	24	FALSE
SEN_TH_106.2009	SEN_TH_012.2010	0.99467	1	1	TH	2009	TH	2010	24	FALSE
SEN_RT_147.2013	SEN_TH_012.2015	0.9866	1	1	RT	2013	TH	2015	23	TRUE
SEN_RT_271.2015	SEN_TH_012.2015	0.9866	1	1	RT	2015	TH	2015	23	TRUE
SEN_RT_147.2013	SEN_TH_013.2015	0.9866	1	1	RT	2013	TH	2015	23	TRUE
SEN_RT_271.2015	SEN_TH_013.2015	0.9866	1	1	RT	2015	TH	2015	23	TRUE
SEN_TH_009.2006	SEN_TH_014.2007	0.99616	1	1	TH	2006	TH	2007	23	FALSE
SEN_TH_015.2007	SEN_TH_014.2007	0.99616	1	1	TH	2007	TH	2007	23	FALSE
SEN_TH_004.2008	SEN_TH_014.2008	0.987	1	1	TH	2008	TH	2008	23	FALSE
SEN_RT_660.2015	SEN_TH_014.2011	0.99467	1	1	RT	2015	TH	2011	24	TRUE
SEN_TH_005.2011	SEN_TH_014.2011	0.99467	1	1	TH	2011	TH	2011	24	FALSE
SEN_TH_010.2010	SEN_TH_014.2011	0.99467	1	1	TH	2010	TH	2011	24	FALSE
SEN_TH_012.2010	SEN_TH_014.2011	0.99467	1	1	TH	2010	TH	2011	24	FALSE
SEN_TH_025.2010	SEN_TH_014.2011	0.99467	1	1	TH	2010	TH	2011	24	FALSE
SEN_TH_062.2009	SEN_TH_014.2011	0.99467	1	1	TH	2009	TH	2011	24	FALSE
SEN_TH_086.2007	SEN_TH_014.2011	0.99467	1	1	TH	2007	TH	2011	24	FALSE
SEN_TH_106.2009	SEN_TH_014.2011	0.99467	1	1	TH	2009	TH	2011	24	FALSE
SEN_TH_125.2010	SEN_TH_014.2011	0.99467	1	1	TH	2010	TH	2011	24	FALSE
SEN_TH_128.2010	SEN_TH_014.2011	0.99391	1	1	TH	2010	TH	2011	23	FALSE
SEN_TH_130.2010	SEN_TH_014.2011	0.99467	1	1	TH	2010	TH	2011	24	FALSE
SEN_TH_152.2010	SEN_TH_014.2011	0.99467	1	1	TH	2010	TH	2011	24	FALSE
SEN_TH_156.2010	SEN_TH_014.2011	0.99467	1	1	TH	2010	TH	2011	24	FALSE
SEN_TH_166.2010	SEN_TH_014.2011	0.99467	1	1	TH	2010	TH	2011	24	FALSE
SEN_TH_199.2010	SEN_TH_014.2011	0.99467	1	1	TH	2010	TH	2011	24	FALSE
SEN_TH_210.2010	SEN_TH_014.2011	0.99467	1	1	TH	2010	TH	2011	24	FALSE
SEN_RT_271.2015	SEN_TH_014.2014	0.9866	1	1	RT	2015	TH	2014	23	TRUE
SEN_TH_009.2006	SEN_TH_015.2007	0.99713	1	1	TH	2006	TH	2007	24	FALSE
SEN_TH_007.2010	SEN_TH_015.2010	0.99293	1	1	TH	2010	TH	2010	24	FALSE
SEN_TH_106.2012	SEN_TH_017.2013	0.99542	1	1	TH	2012	TH	2013	24	FALSE
SEN_TH_221.2012	SEN_TH_017.2013	0.99542	1	1	TH	2012	TH	2013	24	FALSE
SEN_TH_264.2012	SEN_TH_017.2013	0.99542	1	1	TH	2012	TH	2013	24	FALSE
SEN_RT_128.2012	SEN_TH_017.2016	0.97418	1	1	RT	2012	TH	2016	23	TRUE
SEN_RT_660.2015	SEN_TH_018.2011	0.99467	1	1	RT	2015	TH	2011	24	TRUE
SEN_TH_005.2011	SEN_TH_018.2011	0.99467	1	1	TH	2011	TH	2011	24	FALSE
SEN_TH_010.2010	SEN_TH_018.2011	0.99467	1	1	TH	2010	TH	2011	24	FALSE
SEN_TH_012.2010	SEN_TH_018.2011	0.99467	1	1	TH	2010	TH	2011	24	FALSE
SEN_TH_014.2011	SEN_TH_018.2011	0.99467	1	1	TH	2011	TH	2011	24	FALSE
SEN_TH_025.2010	SEN_TH_018.2011	0.99467	1	1	TH	2010	TH	2011	24	FALSE
SEN_TH_062.2009	SEN_TH_018.2011	0.99467	1	1	TH	2009	TH	2011	24	FALSE
SEN_TH_086.2007	SEN_TH_018.2011	0.99467	1	1	TH	2007	TH	2011	24	FALSE
SEN_TH_106.2009	SEN_TH_018.2011	0.99467	1	1	TH	2009	TH	2011	24	FALSE
SEN_TH_125.2010	SEN_TH_018.2011	0.99467	1	1	TH	2010	TH	2011	24	FALSE
SEN_TH_128.2010	SEN_TH_018.2011	0.99391	1	1	TH	2010	TH	2011	23	FALSE
SEN_TH_130.2010	SEN_TH_018.2011	0.99467	1	1	TH	2010	TH	2011	24	FALSE
SEN_TH_152.2010	SEN_TH_018.2011	0.99467	1	1	TH	2010	TH	2011	24	FALSE
SEN_TH_156.2010	SEN_TH_018.2011	0.99467	1	1	TH	2010	TH	2011	24	FALSE
SEN_TH_166.2010	SEN_TH_018.2011	0.99467	1	1	TH	2010	TH	2011	24	FALSE
SEN_TH_199.2010	SEN_TH_018.2011	0.99467	1	1	TH	2010	TH	2011	24	FALSE
SEN_TH_210.2010	SEN_TH_018.2011	0.99467	1	1	TH	2010	TH	2011	24	FALSE
SEN_RT_660.2015	SEN_TH_019.2011	0.99467	1	1	RT	2015	TH	2011	24	TRUE
SEN_TH_005.2011	SEN_TH_019.2011	0.99467	1	1	TH	2011	TH	2011	24	FALSE
SEN_TH_010.2010	SEN_TH_019.2011	0.99467	1	1	TH	2010	TH	2011	24	FALSE
SEN_TH_012.2010	SEN_TH_019.2011	0.99467	1	1	TH	2010	TH	2011	24	FALSE
SEN_TH_014.2011	SEN_TH_019.2011	0.99467	1	1	TH	2011	TH	2011	24	FALSE
SEN_TH_018.2011	SEN_TH_019.2011	0.99467	1	1	TH	2011	TH	2011	24	FALSE
SEN_TH_025.2010	SEN_TH_019.2011	0.99467	1	1	TH	2010	TH	2011	24	FALSE
SEN_TH_062.2009	SEN_TH_019.2011	0.99467	1	1	TH	2009	TH	2011	24	FALSE
SEN_TH_086.2007	SEN_TH_019.2011	0.99467	1	1	TH	2007	TH	2011	24	FALSE
SEN_TH_106.2009	SEN_TH_019.2011	0.99467	1	1	TH	2009	TH	2011	24	FALSE
SEN_TH_125.2010	SEN_TH_019.2011	0.99467	1	1	TH	2010	TH	2011	24	FALSE
SEN_TH_128.2010	SEN_TH_019.2011	0.99391	1	1	TH	2010	TH	2011	23	FALSE
SEN_TH_130.2010	SEN_TH_019.2011	0.99467	1	1	TH	2010	TH	2011	24	FALSE
SEN_TH_152.2010	SEN_TH_019.2011	0.99467	1	1	TH	2010	TH	2011	24	FALSE
SEN_TH_156.2010	SEN_TH_019.2011	0.99467	1	1	TH	2010	TH	2011	24	FALSE
SEN_TH_166.2010	SEN_TH_019.2011	0.99467	1	1	TH	2010	TH	2011	24	FALSE
SEN_TH_199.2010	SEN_TH_019.2011	0.99467	1	1	TH	2010	TH	2011	24	FALSE
SEN_TH_210.2010	SEN_TH_019.2011	0.99467	1	1	TH	2010	TH	2011	24	FALSE
SEN_RT_492.2013	SEN_TH_019.2014	0.99312	1	1	RT	2013	TH	2014	23	TRUE
SEN_RT_492.2013	SEN_TH_020.2014	0.99312	1	1	RT	2013	TH	2014	23	TRUE
SEN_RT_660.2015	SEN_TH_020.2017	0.99467	1	1	RT	2015	TH	2017	24	TRUE
SEN_TH_005.2011	SEN_TH_020.2017	0.99467	1	1	TH	2011	TH	2017	24	FALSE
SEN_TH_010.2010	SEN_TH_020.2017	0.99467	1	1	TH	2010	TH	2017	24	FALSE
SEN_TH_012.2010	SEN_TH_020.2017	0.99467	1	1	TH	2010	TH	2017	24	FALSE
SEN_TH_014.2011	SEN_TH_020.2017	0.99467	1	1	TH	2011	TH	2017	24	FALSE
SEN_TH_018.2011	SEN_TH_020.2017	0.99467	1	1	TH	2011	TH	2017	24	FALSE
SEN_TH_019.2011	SEN_TH_020.2017	0.99467	1	1	TH	2011	TH	2017	24	FALSE
SEN_TH_025.2010	SEN_TH_020.2017	0.99467	1	1	TH	2010	TH	2017	24	FALSE
SEN_TH_025.2012	SEN_TH_020.2017	0.99467	1	1	TH	2012	TH	2017	24	FALSE
SEN_TH_026.2011	SEN_TH_020.2017	0.99467	1	1	TH	2011	TH	2017	24	FALSE
SEN_TH_031.2011	SEN_TH_020.2017	0.99467	1	1	TH	2011	TH	2017	24	FALSE
SEN_TH_035.2012	SEN_TH_020.2017	0.99467	1	1	TH	2012	TH	2017	24	FALSE
SEN_TH_054.2011	SEN_TH_020.2017	0.99467	1	1	TH	2011	TH	2017	24	FALSE
SEN_TH_054.2012	SEN_TH_020.2017	0.99467	1	1	TH	2012	TH	2017	24	FALSE
SEN_TH_062.2009	SEN_TH_020.2017	0.99467	1	1	TH	2009	TH	2017	24	FALSE
SEN_TH_064.2011	SEN_TH_020.2017	0.99467	1	1	TH	2011	TH	2017	24	FALSE
SEN_TH_071.2012	SEN_TH_020.2017	0.99467	1	1	TH	2012	TH	2017	24	FALSE
SEN_TH_078.2011	SEN_TH_020.2017	0.99467	1	1	TH	2011	TH	2017	24	FALSE
SEN_TH_086.2007	SEN_TH_020.2017	0.99467	1	1	TH	2007	TH	2017	24	FALSE
SEN_TH_095.2011	SEN_TH_020.2017	0.99467	1	1	TH	2011	TH	2017	24	FALSE
SEN_TH_098.2011	SEN_TH_020.2017	0.99467	1	1	TH	2011	TH	2017	24	FALSE
SEN_TH_101.2011	SEN_TH_020.2017	0.99467	1	1	TH	2011	TH	2017	24	FALSE
SEN_TH_103.2011	SEN_TH_020.2017	0.99467	1	1	TH	2011	TH	2017	24	FALSE
SEN_TH_104.2011	SEN_TH_020.2017	0.99467	1	1	TH	2011	TH	2017	24	FALSE
SEN_TH_105.2011	SEN_TH_020.2017	0.99467	1	1	TH	2011	TH	2017	24	FALSE
SEN_TH_106.2009	SEN_TH_020.2017	0.99467	1	1	TH	2009	TH	2017	24	FALSE
SEN_TH_106.2011	SEN_TH_020.2017	0.99467	1	1	TH	2011	TH	2017	24	FALSE
SEN_TH_110.2011	SEN_TH_020.2017	0.99467	1	1	TH	2011	TH	2017	24	FALSE
SEN_TH_111.2011	SEN_TH_020.2017	0.99467	1	1	TH	2011	TH	2017	24	FALSE
SEN_TH_114.2012	SEN_TH_020.2017	0.99467	1	1	TH	2012	TH	2017	24	FALSE
SEN_TH_117.2011	SEN_TH_020.2017	0.99467	1	1	TH	2011	TH	2017	24	FALSE
SEN_TH_122.2011	SEN_TH_020.2017	0.99467	1	1	TH	2011	TH	2017	24	FALSE
SEN_TH_123.2011	SEN_TH_020.2017	0.99467	1	1	TH	2011	TH	2017	24	FALSE
SEN_TH_125.2010	SEN_TH_020.2017	0.99467	1	1	TH	2010	TH	2017	24	FALSE
SEN_TH_127.2011	SEN_TH_020.2017	0.99467	1	1	TH	2011	TH	2017	24	FALSE
SEN_TH_127.2012	SEN_TH_020.2017	0.99234	1	1	TH	2012	TH	2017	23	FALSE
SEN_TH_128.2010	SEN_TH_020.2017	0.99391	1	1	TH	2010	TH	2017	23	FALSE
SEN_TH_130.2010	SEN_TH_020.2017	0.99467	1	1	TH	2010	TH	2017	24	FALSE
SEN_TH_132.2011	SEN_TH_020.2017	0.99467	1	1	TH	2011	TH	2017	24	FALSE
SEN_TH_134.2011	SEN_TH_020.2017	0.99467	1	1	TH	2011	TH	2017	24	FALSE
SEN_TH_135.2011	SEN_TH_020.2017	0.99467	1	1	TH	2011	TH	2017	24	FALSE
SEN_TH_136.2011	SEN_TH_020.2017	0.99467	1	1	TH	2011	TH	2017	24	FALSE
SEN_TH_142.2012	SEN_TH_020.2017	0.99467	1	1	TH	2012	TH	2017	24	FALSE
SEN_TH_145.2011	SEN_TH_020.2017	0.99467	1	1	TH	2011	TH	2017	24	FALSE
SEN_TH_146.2011	SEN_TH_020.2017	0.99467	1	1	TH	2011	TH	2017	24	FALSE
SEN_TH_150.2012	SEN_TH_020.2017	0.99467	1	1	TH	2012	TH	2017	24	FALSE
SEN_TH_152.2010	SEN_TH_020.2017	0.99467	1	1	TH	2010	TH	2017	24	FALSE
SEN_TH_156.2010	SEN_TH_020.2017	0.99467	1	1	TH	2010	TH	2017	24	FALSE
SEN_TH_162.2012	SEN_TH_020.2017	0.99467	1	1	TH	2012	TH	2017	24	FALSE
SEN_TH_166.2010	SEN_TH_020.2017	0.99467	1	1	TH	2010	TH	2017	24	FALSE
SEN_TH_170.2012	SEN_TH_020.2017	0.99467	1	1	TH	2012	TH	2017	24	FALSE
SEN_TH_182.2012	SEN_TH_020.2017	0.99467	1	1	TH	2012	TH	2017	24	FALSE
SEN_TH_196.2012	SEN_TH_020.2017	0.99467	1	1	TH	2012	TH	2017	24	FALSE
SEN_TH_199.2010	SEN_TH_020.2017	0.99467	1	1	TH	2010	TH	2017	24	FALSE
SEN_TH_210.2010	SEN_TH_020.2017	0.99467	1	1	TH	2010	TH	2017	24	FALSE
SEN_TH_214.2012	SEN_TH_020.2017	0.99467	1	1	TH	2012	TH	2017	24	FALSE
SEN_TH_230.2012	SEN_TH_020.2017	0.99467	1	1	TH	2012	TH	2017	24	FALSE
SEN_TH_242.2012	SEN_TH_020.2017	0.99467	1	1	TH	2012	TH	2017	24	FALSE
SEN_TH_258.2012	SEN_TH_020.2017	0.99467	1	1	TH	2012	TH	2017	24	FALSE
SEN_TH_285.2012	SEN_TH_020.2017	0.99467	1	1	TH	2012	TH	2017	24	FALSE
SEN_TH_287.2012	SEN_TH_020.2017	0.99467	1	1	TH	2012	TH	2017	24	FALSE
SEN_TH_038.2010	SEN_TH_021.2010	0.99164	1	1	TH	2010	TH	2010	23	FALSE
SEN_TH_076.2010	SEN_TH_021.2010	0.99164	1	1	TH	2010	TH	2010	23	FALSE
SEN_TH_179.2010	SEN_TH_021.2010	0.99164	1	1	TH	2010	TH	2010	23	FALSE
SEN_TH_004.2008	SEN_TH_023.2008	0.987	1	1	TH	2008	TH	2008	23	FALSE
SEN_TH_014.2008	SEN_TH_023.2008	0.987	1	1	TH	2008	TH	2008	23	FALSE
SEN_RT_391.2012	SEN_TH_023.2011	0.97838	1	1	RT	2012	TH	2011	23	TRUE
SEN_TH_099.2011	SEN_TH_023.2011	0.97838	1	1	TH	2011	TH	2011	23	FALSE
SEN_RT_492.2013	SEN_TH_024.2014	0.99312	1	1	RT	2013	TH	2014	23	TRUE
SEN_TH_004.2008	SEN_TH_025.2008	0.987	1	1	TH	2008	TH	2008	23	FALSE
SEN_TH_014.2008	SEN_TH_025.2008	0.987	1	1	TH	2008	TH	2008	23	FALSE
SEN_TH_023.2008	SEN_TH_025.2008	0.987	1	1	TH	2008	TH	2008	23	FALSE
SEN_TH_036.2008	SEN_TH_025.2008	0.987	1	1	TH	2008	TH	2008	23	FALSE
SEN_TH_068.2008	SEN_TH_025.2008	0.987	1	1	TH	2008	TH	2008	23	FALSE
SEN_TH_088.2008	SEN_TH_025.2008	0.987	1	1	TH	2008	TH	2008	23	FALSE
SEN_TH_095.2008	SEN_TH_025.2008	0.987	1	1	TH	2008	TH	2008	23	FALSE
SEN_TH_112.2008	SEN_TH_025.2008	0.987	1	1	TH	2008	TH	2008	23	FALSE
SEN_TH_120.2008	SEN_TH_025.2008	0.987	1	1	TH	2008	TH	2008	23	FALSE
SEN_TH_173.2008	SEN_TH_025.2008	0.987	1	1	TH	2008	TH	2008	23	FALSE
SEN_TH_188.2008	SEN_TH_025.2008	0.987	1	1	TH	2008	TH	2008	23	FALSE
SEN_TH_214.2008	SEN_TH_025.2008	0.987	1	1	TH	2008	TH	2008	23	FALSE
SEN_TH_216.2008	SEN_TH_025.2008	0.987	1	1	TH	2008	TH	2008	23	FALSE
SEN_TH_217.2008	SEN_TH_025.2008	0.987	1	1	TH	2008	TH	2008	23	FALSE
SEN_TH_228.2008	SEN_TH_025.2008	0.987	1	1	TH	2008	TH	2008	23	FALSE
SEN_RT_660.2015	SEN_TH_025.2010	0.99467	1	1	RT	2015	TH	2010	24	TRUE
SEN_TH_010.2010	SEN_TH_025.2010	0.99467	1	1	TH	2010	TH	2010	24	FALSE
SEN_TH_012.2010	SEN_TH_025.2010	0.99467	1	1	TH	2010	TH	2010	24	FALSE
SEN_TH_062.2009	SEN_TH_025.2010	0.99467	1	1	TH	2009	TH	2010	24	FALSE
SEN_TH_086.2007	SEN_TH_025.2010	0.99467	1	1	TH	2007	TH	2010	24	FALSE
SEN_TH_106.2009	SEN_TH_025.2010	0.99467	1	1	TH	2009	TH	2010	24	FALSE
SEN_RT_660.2015	SEN_TH_025.2012	0.99467	1	1	RT	2015	TH	2012	24	TRUE
SEN_TH_005.2011	SEN_TH_025.2012	0.99467	1	1	TH	2011	TH	2012	24	FALSE
SEN_TH_010.2010	SEN_TH_025.2012	0.99467	1	1	TH	2010	TH	2012	24	FALSE
SEN_TH_012.2010	SEN_TH_025.2012	0.99467	1	1	TH	2010	TH	2012	24	FALSE
SEN_TH_014.2011	SEN_TH_025.2012	0.99467	1	1	TH	2011	TH	2012	24	FALSE
SEN_TH_018.2011	SEN_TH_025.2012	0.99467	1	1	TH	2011	TH	2012	24	FALSE
SEN_TH_019.2011	SEN_TH_025.2012	0.99467	1	1	TH	2011	TH	2012	24	FALSE
SEN_TH_025.2010	SEN_TH_025.2012	0.99467	1	1	TH	2010	TH	2012	24	FALSE
SEN_TH_026.2011	SEN_TH_025.2012	0.99467	1	1	TH	2011	TH	2012	24	FALSE
SEN_TH_031.2011	SEN_TH_025.2012	0.99467	1	1	TH	2011	TH	2012	24	FALSE
SEN_TH_054.2011	SEN_TH_025.2012	0.99467	1	1	TH	2011	TH	2012	24	FALSE
SEN_TH_062.2009	SEN_TH_025.2012	0.99467	1	1	TH	2009	TH	2012	24	FALSE
SEN_TH_064.2011	SEN_TH_025.2012	0.99467	1	1	TH	2011	TH	2012	24	FALSE
SEN_TH_078.2011	SEN_TH_025.2012	0.99467	1	1	TH	2011	TH	2012	24	FALSE
SEN_TH_086.2007	SEN_TH_025.2012	0.99467	1	1	TH	2007	TH	2012	24	FALSE
SEN_TH_095.2011	SEN_TH_025.2012	0.99467	1	1	TH	2011	TH	2012	24	FALSE
SEN_TH_098.2011	SEN_TH_025.2012	0.99467	1	1	TH	2011	TH	2012	24	FALSE
SEN_TH_101.2011	SEN_TH_025.2012	0.99467	1	1	TH	2011	TH	2012	24	FALSE
SEN_TH_103.2011	SEN_TH_025.2012	0.99467	1	1	TH	2011	TH	2012	24	FALSE
SEN_TH_104.2011	SEN_TH_025.2012	0.99467	1	1	TH	2011	TH	2012	24	FALSE
SEN_TH_105.2011	SEN_TH_025.2012	0.99467	1	1	TH	2011	TH	2012	24	FALSE
SEN_TH_106.2009	SEN_TH_025.2012	0.99467	1	1	TH	2009	TH	2012	24	FALSE
SEN_TH_106.2011	SEN_TH_025.2012	0.99467	1	1	TH	2011	TH	2012	24	FALSE
SEN_TH_110.2011	SEN_TH_025.2012	0.99467	1	1	TH	2011	TH	2012	24	FALSE
SEN_TH_111.2011	SEN_TH_025.2012	0.99467	1	1	TH	2011	TH	2012	24	FALSE
SEN_TH_117.2011	SEN_TH_025.2012	0.99467	1	1	TH	2011	TH	2012	24	FALSE
SEN_TH_122.2011	SEN_TH_025.2012	0.99467	1	1	TH	2011	TH	2012	24	FALSE
SEN_TH_123.2011	SEN_TH_025.2012	0.99467	1	1	TH	2011	TH	2012	24	FALSE
SEN_TH_125.2010	SEN_TH_025.2012	0.99467	1	1	TH	2010	TH	2012	24	FALSE
SEN_TH_127.2011	SEN_TH_025.2012	0.99467	1	1	TH	2011	TH	2012	24	FALSE
SEN_TH_128.2010	SEN_TH_025.2012	0.99391	1	1	TH	2010	TH	2012	23	FALSE
SEN_TH_130.2010	SEN_TH_025.2012	0.99467	1	1	TH	2010	TH	2012	24	FALSE
SEN_TH_132.2011	SEN_TH_025.2012	0.99467	1	1	TH	2011	TH	2012	24	FALSE
SEN_TH_134.2011	SEN_TH_025.2012	0.99467	1	1	TH	2011	TH	2012	24	FALSE
SEN_TH_135.2011	SEN_TH_025.2012	0.99467	1	1	TH	2011	TH	2012	24	FALSE
SEN_TH_136.2011	SEN_TH_025.2012	0.99467	1	1	TH	2011	TH	2012	24	FALSE
SEN_TH_145.2011	SEN_TH_025.2012	0.99467	1	1	TH	2011	TH	2012	24	FALSE
SEN_TH_146.2011	SEN_TH_025.2012	0.99467	1	1	TH	2011	TH	2012	24	FALSE
SEN_TH_152.2010	SEN_TH_025.2012	0.99467	1	1	TH	2010	TH	2012	24	FALSE
SEN_TH_156.2010	SEN_TH_025.2012	0.99467	1	1	TH	2010	TH	2012	24	FALSE
SEN_TH_166.2010	SEN_TH_025.2012	0.99467	1	1	TH	2010	TH	2012	24	FALSE
SEN_TH_199.2010	SEN_TH_025.2012	0.99467	1	1	TH	2010	TH	2012	24	FALSE
SEN_TH_210.2010	SEN_TH_025.2012	0.99467	1	1	TH	2010	TH	2012	24	FALSE
SEN_RT_660.2015	SEN_TH_026.2011	0.99467	1	1	RT	2015	TH	2011	24	TRUE
SEN_TH_005.2011	SEN_TH_026.2011	0.99467	1	1	TH	2011	TH	2011	24	FALSE
SEN_TH_010.2010	SEN_TH_026.2011	0.99467	1	1	TH	2010	TH	2011	24	FALSE
SEN_TH_012.2010	SEN_TH_026.2011	0.99467	1	1	TH	2010	TH	2011	24	FALSE
SEN_TH_014.2011	SEN_TH_026.2011	0.99467	1	1	TH	2011	TH	2011	24	FALSE
SEN_TH_018.2011	SEN_TH_026.2011	0.99467	1	1	TH	2011	TH	2011	24	FALSE
SEN_TH_019.2011	SEN_TH_026.2011	0.99467	1	1	TH	2011	TH	2011	24	FALSE
SEN_TH_025.2010	SEN_TH_026.2011	0.99467	1	1	TH	2010	TH	2011	24	FALSE
SEN_TH_062.2009	SEN_TH_026.2011	0.99467	1	1	TH	2009	TH	2011	24	FALSE
SEN_TH_086.2007	SEN_TH_026.2011	0.99467	1	1	TH	2007	TH	2011	24	FALSE
SEN_TH_106.2009	SEN_TH_026.2011	0.99467	1	1	TH	2009	TH	2011	24	FALSE
SEN_TH_125.2010	SEN_TH_026.2011	0.99467	1	1	TH	2010	TH	2011	24	FALSE
SEN_TH_128.2010	SEN_TH_026.2011	0.99391	1	1	TH	2010	TH	2011	23	FALSE
SEN_TH_130.2010	SEN_TH_026.2011	0.99467	1	1	TH	2010	TH	2011	24	FALSE
SEN_TH_152.2010	SEN_TH_026.2011	0.99467	1	1	TH	2010	TH	2011	24	FALSE
SEN_TH_156.2010	SEN_TH_026.2011	0.99467	1	1	TH	2010	TH	2011	24	FALSE
SEN_TH_166.2010	SEN_TH_026.2011	0.99467	1	1	TH	2010	TH	2011	24	FALSE
SEN_TH_199.2010	SEN_TH_026.2011	0.99467	1	1	TH	2010	TH	2011	24	FALSE
SEN_TH_210.2010	SEN_TH_026.2011	0.99467	1	1	TH	2010	TH	2011	24	FALSE
SEN_TH_048.2010	SEN_TH_027.2010	0.99288	1	1	TH	2010	TH	2010	23	FALSE
SEN_TH_049.2010	SEN_TH_027.2010	0.99288	1	1	TH	2010	TH	2010	23	FALSE
SEN_TH_050.2010	SEN_TH_027.2010	0.99288	1	1	TH	2010	TH	2010	23	FALSE
SEN_TH_174.2010	SEN_TH_027.2010	0.99288	1	1	TH	2010	TH	2010	23	FALSE
SEN_TH_124.2010	SEN_TH_027.2011	0.99835	1	1	TH	2010	TH	2011	24	FALSE
SEN_TH_001.2009	SEN_TH_028.2009	0.99309	1	1	TH	2009	TH	2009	24	FALSE
SEN_TH_027.2011	SEN_TH_028.2011	0.99835	1	1	TH	2011	TH	2011	24	FALSE
SEN_TH_124.2010	SEN_TH_028.2011	0.99835	1	1	TH	2010	TH	2011	24	FALSE
SEN_RT_492.2013	SEN_TH_029.2014	0.99312	1	1	RT	2013	TH	2014	23	TRUE
SEN_TH_001.2012	SEN_TH_030.2013	0.99192	1	1	TH	2012	TH	2013	23	FALSE
SEN_TH_013.2011	SEN_TH_030.2013	0.9888	1	1	TH	2011	TH	2013	23	FALSE
SEN_TH_108.2012	SEN_TH_030.2013	0.99192	1	1	TH	2012	TH	2013	24	FALSE
SEN_RT_660.2015	SEN_TH_031.2011	0.99467	1	1	RT	2015	TH	2011	24	TRUE
SEN_TH_005.2011	SEN_TH_031.2011	0.99467	1	1	TH	2011	TH	2011	24	FALSE
SEN_TH_010.2010	SEN_TH_031.2011	0.99467	1	1	TH	2010	TH	2011	24	FALSE
SEN_TH_012.2010	SEN_TH_031.2011	0.99467	1	1	TH	2010	TH	2011	24	FALSE
SEN_TH_014.2011	SEN_TH_031.2011	0.99467	1	1	TH	2011	TH	2011	24	FALSE
SEN_TH_018.2011	SEN_TH_031.2011	0.99467	1	1	TH	2011	TH	2011	24	FALSE
SEN_TH_019.2011	SEN_TH_031.2011	0.99467	1	1	TH	2011	TH	2011	24	FALSE
SEN_TH_025.2010	SEN_TH_031.2011	0.99467	1	1	TH	2010	TH	2011	24	FALSE
SEN_TH_026.2011	SEN_TH_031.2011	0.99467	1	1	TH	2011	TH	2011	24	FALSE
SEN_TH_062.2009	SEN_TH_031.2011	0.99467	1	1	TH	2009	TH	2011	24	FALSE
SEN_TH_086.2007	SEN_TH_031.2011	0.99467	1	1	TH	2007	TH	2011	24	FALSE
SEN_TH_106.2009	SEN_TH_031.2011	0.99467	1	1	TH	2009	TH	2011	24	FALSE
SEN_TH_125.2010	SEN_TH_031.2011	0.99467	1	1	TH	2010	TH	2011	24	FALSE
SEN_TH_128.2010	SEN_TH_031.2011	0.99391	1	1	TH	2010	TH	2011	23	FALSE
SEN_TH_130.2010	SEN_TH_031.2011	0.99467	1	1	TH	2010	TH	2011	24	FALSE
SEN_TH_152.2010	SEN_TH_031.2011	0.99467	1	1	TH	2010	TH	2011	24	FALSE
SEN_TH_156.2010	SEN_TH_031.2011	0.99467	1	1	TH	2010	TH	2011	24	FALSE
SEN_TH_166.2010	SEN_TH_031.2011	0.99467	1	1	TH	2010	TH	2011	24	FALSE
SEN_TH_199.2010	SEN_TH_031.2011	0.99467	1	1	TH	2010	TH	2011	24	FALSE
SEN_TH_210.2010	SEN_TH_031.2011	0.99467	1	1	TH	2010	TH	2011	24	FALSE
SEN_RT_492.2013	SEN_TH_031.2014	0.99312	1	1	RT	2013	TH	2014	23	TRUE
SEN_TH_021.2011	SEN_TH_032.2011	0.9942	1	1	TH	2011	TH	2011	24	FALSE
SEN_TH_022.2012	SEN_TH_032.2012	0.99196	1	1	TH	2012	TH	2012	24	FALSE
SEN_TH_001.2009	SEN_TH_034.2009	0.99309	1	1	TH	2009	TH	2009	24	FALSE
SEN_TH_028.2009	SEN_TH_034.2009	0.99309	1	1	TH	2009	TH	2009	24	FALSE
SEN_RT_660.2015	SEN_TH_035.2012	0.99467	1	1	RT	2015	TH	2012	24	TRUE
SEN_TH_005.2011	SEN_TH_035.2012	0.99467	1	1	TH	2011	TH	2012	24	FALSE
SEN_TH_010.2010	SEN_TH_035.2012	0.99467	1	1	TH	2010	TH	2012	24	FALSE
SEN_TH_012.2010	SEN_TH_035.2012	0.99467	1	1	TH	2010	TH	2012	24	FALSE
SEN_TH_014.2011	SEN_TH_035.2012	0.99467	1	1	TH	2011	TH	2012	24	FALSE
SEN_TH_018.2011	SEN_TH_035.2012	0.99467	1	1	TH	2011	TH	2012	24	FALSE
SEN_TH_019.2011	SEN_TH_035.2012	0.99467	1	1	TH	2011	TH	2012	24	FALSE
SEN_TH_025.2010	SEN_TH_035.2012	0.99467	1	1	TH	2010	TH	2012	24	FALSE
SEN_TH_025.2012	SEN_TH_035.2012	0.99467	1	1	TH	2012	TH	2012	24	FALSE
SEN_TH_026.2011	SEN_TH_035.2012	0.99467	1	1	TH	2011	TH	2012	24	FALSE
SEN_TH_031.2011	SEN_TH_035.2012	0.99467	1	1	TH	2011	TH	2012	24	FALSE
SEN_TH_054.2011	SEN_TH_035.2012	0.99467	1	1	TH	2011	TH	2012	24	FALSE
SEN_TH_062.2009	SEN_TH_035.2012	0.99467	1	1	TH	2009	TH	2012	24	FALSE
SEN_TH_064.2011	SEN_TH_035.2012	0.99467	1	1	TH	2011	TH	2012	24	FALSE
SEN_TH_078.2011	SEN_TH_035.2012	0.99467	1	1	TH	2011	TH	2012	24	FALSE
SEN_TH_086.2007	SEN_TH_035.2012	0.99467	1	1	TH	2007	TH	2012	24	FALSE
SEN_TH_095.2011	SEN_TH_035.2012	0.99467	1	1	TH	2011	TH	2012	24	FALSE
SEN_TH_098.2011	SEN_TH_035.2012	0.99467	1	1	TH	2011	TH	2012	24	FALSE
SEN_TH_101.2011	SEN_TH_035.2012	0.99467	1	1	TH	2011	TH	2012	24	FALSE
SEN_TH_103.2011	SEN_TH_035.2012	0.99467	1	1	TH	2011	TH	2012	24	FALSE
SEN_TH_104.2011	SEN_TH_035.2012	0.99467	1	1	TH	2011	TH	2012	24	FALSE
SEN_TH_105.2011	SEN_TH_035.2012	0.99467	1	1	TH	2011	TH	2012	24	FALSE
SEN_TH_106.2009	SEN_TH_035.2012	0.99467	1	1	TH	2009	TH	2012	24	FALSE
SEN_TH_106.2011	SEN_TH_035.2012	0.99467	1	1	TH	2011	TH	2012	24	FALSE
SEN_TH_110.2011	SEN_TH_035.2012	0.99467	1	1	TH	2011	TH	2012	24	FALSE
SEN_TH_111.2011	SEN_TH_035.2012	0.99467	1	1	TH	2011	TH	2012	24	FALSE
SEN_TH_117.2011	SEN_TH_035.2012	0.99467	1	1	TH	2011	TH	2012	24	FALSE
SEN_TH_122.2011	SEN_TH_035.2012	0.99467	1	1	TH	2011	TH	2012	24	FALSE
SEN_TH_123.2011	SEN_TH_035.2012	0.99467	1	1	TH	2011	TH	2012	24	FALSE
SEN_TH_125.2010	SEN_TH_035.2012	0.99467	1	1	TH	2010	TH	2012	24	FALSE
SEN_TH_127.2011	SEN_TH_035.2012	0.99467	1	1	TH	2011	TH	2012	24	FALSE
SEN_TH_128.2010	SEN_TH_035.2012	0.99391	1	1	TH	2010	TH	2012	23	FALSE
SEN_TH_130.2010	SEN_TH_035.2012	0.99467	1	1	TH	2010	TH	2012	24	FALSE
SEN_TH_132.2011	SEN_TH_035.2012	0.99467	1	1	TH	2011	TH	2012	24	FALSE
SEN_TH_134.2011	SEN_TH_035.2012	0.99467	1	1	TH	2011	TH	2012	24	FALSE
SEN_TH_135.2011	SEN_TH_035.2012	0.99467	1	1	TH	2011	TH	2012	24	FALSE
SEN_TH_136.2011	SEN_TH_035.2012	0.99467	1	1	TH	2011	TH	2012	24	FALSE
SEN_TH_145.2011	SEN_TH_035.2012	0.99467	1	1	TH	2011	TH	2012	24	FALSE
SEN_TH_146.2011	SEN_TH_035.2012	0.99467	1	1	TH	2011	TH	2012	24	FALSE
SEN_TH_152.2010	SEN_TH_035.2012	0.99467	1	1	TH	2010	TH	2012	24	FALSE
SEN_TH_156.2010	SEN_TH_035.2012	0.99467	1	1	TH	2010	TH	2012	24	FALSE
SEN_TH_166.2010	SEN_TH_035.2012	0.99467	1	1	TH	2010	TH	2012	24	FALSE
SEN_TH_199.2010	SEN_TH_035.2012	0.99467	1	1	TH	2010	TH	2012	24	FALSE
SEN_TH_210.2010	SEN_TH_035.2012	0.99467	1	1	TH	2010	TH	2012	24	FALSE
SEN_RT_271.2015	SEN_TH_035.2014	0.9866	1	1	RT	2015	TH	2014	23	TRUE
SEN_TH_004.2008	SEN_TH_036.2008	0.987	1	1	TH	2008	TH	2008	23	FALSE
SEN_TH_014.2008	SEN_TH_036.2008	0.987	1	1	TH	2008	TH	2008	23	FALSE
SEN_TH_023.2008	SEN_TH_036.2008	0.987	1	1	TH	2008	TH	2008	23	FALSE
SEN_TH_027.2010	SEN_TH_036.2010	0.99288	1	1	TH	2010	TH	2010	23	FALSE
SEN_TH_048.2010	SEN_TH_036.2010	0.99288	1	1	TH	2010	TH	2010	23	FALSE
SEN_TH_049.2010	SEN_TH_036.2010	0.99288	1	1	TH	2010	TH	2010	23	FALSE
SEN_TH_050.2010	SEN_TH_036.2010	0.99288	1	1	TH	2010	TH	2010	23	FALSE
SEN_TH_174.2010	SEN_TH_036.2010	0.99288	1	1	TH	2010	TH	2010	23	FALSE
SEN_TH_017.2013	SEN_TH_036.2013	0.99542	1	1	TH	2013	TH	2013	24	FALSE
SEN_TH_106.2012	SEN_TH_036.2013	0.99542	1	1	TH	2012	TH	2013	24	FALSE
SEN_TH_221.2012	SEN_TH_036.2013	0.99542	1	1	TH	2012	TH	2013	24	FALSE
SEN_TH_264.2012	SEN_TH_036.2013	0.99542	1	1	TH	2012	TH	2013	24	FALSE
SEN_RT_391.2012	SEN_TH_038.2012	0.98304	1	1	RT	2012	TH	2012	24	TRUE
SEN_TH_023.2011	SEN_TH_038.2012	0.97838	1	1	TH	2011	TH	2012	23	FALSE
SEN_TH_099.2011	SEN_TH_038.2012	0.98304	1	1	TH	2011	TH	2012	24	FALSE
SEN_TH_058.2010	SEN_TH_040.2011	0.98966	1	1	TH	2010	TH	2011	24	FALSE
SEN_TH_178.2010	SEN_TH_040.2011	0.98966	1	1	TH	2010	TH	2011	24	FALSE
SEN_RT_271.2015	SEN_TH_041.2013	0.9866	1	1	RT	2015	TH	2013	23	TRUE
SEN_TH_004.2008	SEN_TH_042.2008	0.987	1	1	TH	2008	TH	2008	23	FALSE
SEN_TH_014.2008	SEN_TH_042.2008	0.987	1	1	TH	2008	TH	2008	23	FALSE
SEN_TH_023.2008	SEN_TH_042.2008	0.987	1	1	TH	2008	TH	2008	23	FALSE
SEN_TH_025.2008	SEN_TH_042.2008	0.99087	1	1	TH	2008	TH	2008	24	FALSE
SEN_TH_036.2008	SEN_TH_042.2008	0.987	1	1	TH	2008	TH	2008	23	FALSE
SEN_TH_068.2008	SEN_TH_042.2008	0.987	1	1	TH	2008	TH	2008	23	FALSE
SEN_TH_088.2008	SEN_TH_042.2008	0.987	1	1	TH	2008	TH	2008	23	FALSE
SEN_TH_095.2008	SEN_TH_042.2008	0.987	1	1	TH	2008	TH	2008	23	FALSE
SEN_TH_112.2008	SEN_TH_042.2008	0.987	1	1	TH	2008	TH	2008	23	FALSE
SEN_TH_120.2008	SEN_TH_042.2008	0.987	1	1	TH	2008	TH	2008	23	FALSE
SEN_TH_173.2008	SEN_TH_042.2008	0.987	1	1	TH	2008	TH	2008	23	FALSE
SEN_TH_188.2008	SEN_TH_042.2008	0.987	1	1	TH	2008	TH	2008	23	FALSE
SEN_TH_214.2008	SEN_TH_042.2008	0.987	1	1	TH	2008	TH	2008	23	FALSE
SEN_TH_216.2008	SEN_TH_042.2008	0.987	1	1	TH	2008	TH	2008	23	FALSE
SEN_TH_217.2008	SEN_TH_042.2008	0.987	1	1	TH	2008	TH	2008	23	FALSE
SEN_TH_228.2008	SEN_TH_042.2008	0.987	1	1	TH	2008	TH	2008	23	FALSE
SEN_TH_086.2012	SEN_TH_042.2014	0.99268	1	1	TH	2012	TH	2014	24	FALSE
SEN_TH_164.2012	SEN_TH_042.2014	0.99268	1	1	TH	2012	TH	2014	24	FALSE
SEN_TH_272.2012	SEN_TH_042.2014	0.99147	1	1	TH	2012	TH	2014	23	FALSE
SEN_RT_391.2012	SEN_TH_043.2012	0.98304	1	1	RT	2012	TH	2012	24	TRUE
SEN_TH_023.2011	SEN_TH_043.2012	0.97838	1	1	TH	2011	TH	2012	23	FALSE
SEN_TH_038.2012	SEN_TH_043.2012	0.98304	1	1	TH	2012	TH	2012	24	FALSE
SEN_TH_099.2011	SEN_TH_043.2012	0.98304	1	1	TH	2011	TH	2012	24	FALSE
SEN_RT_268.2015	SEN_TH_043.2015	0.99458	1	1	RT	2015	TH	2015	24	TRUE
SEN_TH_004.2008	SEN_TH_044.2008	0.987	1	1	TH	2008	TH	2008	23	FALSE
SEN_TH_014.2008	SEN_TH_044.2008	0.987	1	1	TH	2008	TH	2008	23	FALSE
SEN_TH_023.2008	SEN_TH_044.2008	0.987	1	1	TH	2008	TH	2008	23	FALSE
SEN_TH_036.2008	SEN_TH_044.2008	0.987	1	1	TH	2008	TH	2008	23	FALSE
SEN_TH_068.2008	SEN_TH_044.2008	0.987	1	1	TH	2008	TH	2008	23	FALSE
SEN_TH_088.2008	SEN_TH_044.2008	0.987	1	1	TH	2008	TH	2008	23	FALSE
SEN_TH_095.2008	SEN_TH_044.2008	0.987	1	1	TH	2008	TH	2008	23	FALSE
SEN_TH_112.2008	SEN_TH_044.2008	0.987	1	1	TH	2008	TH	2008	23	FALSE
SEN_TH_120.2008	SEN_TH_044.2008	0.987	1	1	TH	2008	TH	2008	23	FALSE
SEN_TH_173.2008	SEN_TH_044.2008	0.987	1	1	TH	2008	TH	2008	23	FALSE
SEN_TH_188.2008	SEN_TH_044.2008	0.987	1	1	TH	2008	TH	2008	23	FALSE
SEN_TH_214.2008	SEN_TH_044.2008	0.987	1	1	TH	2008	TH	2008	23	FALSE
SEN_TH_216.2008	SEN_TH_044.2008	0.987	1	1	TH	2008	TH	2008	23	FALSE
SEN_TH_217.2008	SEN_TH_044.2008	0.987	1	1	TH	2008	TH	2008	23	FALSE
SEN_TH_228.2008	SEN_TH_044.2008	0.987	1	1	TH	2008	TH	2008	23	FALSE
SEN_TH_162.2010	SEN_TH_044.2013	0.98777	1	1	TH	2010	TH	2013	24	FALSE
SEN_TH_255.2012	SEN_TH_044.2013	0.98438	1	1	TH	2012	TH	2013	23	FALSE
SEN_RT_242.2015	SEN_TH_044.2016	0.99139	1	1	RT	2015	TH	2016	23	TRUE
SEN_RT_241.2015	SEN_TH_044.2016	0.99139	1	1	RT	2015	TH	2016	24	TRUE
SEN_RT_245.2015	SEN_TH_044.2016	0.99139	1	1	RT	2015	TH	2016	23	TRUE
SEN_RT_043.2015	SEN_TH_044.2016	0.99139	1	1	RT	2015	TH	2016	24	TRUE
SEN_RT_078.2013	SEN_TH_044.2016	0.99139	1	1	RT	2013	TH	2016	24	TRUE
SEN_RT_163.2015	SEN_TH_044.2016	0.99139	1	1	RT	2015	TH	2016	24	TRUE
SEN_RT_164.2015	SEN_TH_044.2016	0.99139	1	1	RT	2015	TH	2016	24	TRUE
SEN_RT_289.2015	SEN_TH_044.2016	0.99139	1	1	RT	2015	TH	2016	24	TRUE
SEN_RT_334.2015	SEN_TH_044.2016	0.99139	1	1	RT	2015	TH	2016	24	TRUE
SEN_RT_412.2013	SEN_TH_044.2016	0.99139	1	1	RT	2013	TH	2016	24	TRUE
SEN_RT_580.2014	SEN_TH_044.2016	0.99139	1	1	RT	2014	TH	2016	24	TRUE
SEN_RT_591.2014	SEN_TH_044.2016	0.99139	1	1	RT	2014	TH	2016	24	TRUE
SEN_RT_707.2015	SEN_TH_044.2016	0.99139	1	1	RT	2015	TH	2016	24	TRUE
SEN_TH_038.2007	SEN_TH_047.2007	0.98645	1	1	TH	2007	TH	2007	24	FALSE
SEN_RT_271.2015	SEN_TH_047.2014	0.9866	1	1	RT	2015	TH	2014	23	TRUE
SEN_TH_160.2007	SEN_TH_047.2016	0.99073	1	1	TH	2007	TH	2016	24	FALSE
SEN_TH_047.2011	SEN_TH_048.2011	0.99188	1	1	TH	2011	TH	2011	24	FALSE
SEN_TH_160.2007	SEN_TH_048.2016	0.99073	1	1	TH	2007	TH	2016	24	FALSE
SEN_TH_048.2010	SEN_TH_049.2010	0.99511	1	1	TH	2010	TH	2010	24	FALSE
SEN_TH_048.2010	SEN_TH_050.2010	0.99511	1	1	TH	2010	TH	2010	24	FALSE
SEN_TH_049.2010	SEN_TH_050.2010	0.99511	1	1	TH	2010	TH	2010	24	FALSE
SEN_TH_047.2011	SEN_TH_050.2011	0.99188	1	1	TH	2011	TH	2011	24	FALSE
SEN_TH_048.2011	SEN_TH_050.2011	0.99188	1	1	TH	2011	TH	2011	24	FALSE
SEN_TH_017.2013	SEN_TH_050.2013	0.99542	1	1	TH	2013	TH	2013	24	FALSE
SEN_TH_036.2013	SEN_TH_050.2013	0.99542	1	1	TH	2013	TH	2013	24	FALSE
SEN_TH_106.2012	SEN_TH_050.2013	0.99542	1	1	TH	2012	TH	2013	24	FALSE
SEN_TH_221.2012	SEN_TH_050.2013	0.99542	1	1	TH	2012	TH	2013	24	FALSE
SEN_TH_264.2012	SEN_TH_050.2013	0.99542	1	1	TH	2012	TH	2013	24	FALSE
SEN_RT_120.2012	SEN_TH_051.2013	0.992	1	1	RT	2012	TH	2013	23	TRUE
SEN_RT_377.2012	SEN_TH_051.2013	0.992	1	1	RT	2012	TH	2013	23	TRUE
SEN_TH_068.2012	SEN_TH_051.2013	0.992	1	1	TH	2012	TH	2013	23	FALSE
SEN_TH_219.2012	SEN_TH_051.2013	0.992	1	1	TH	2012	TH	2013	23	FALSE
SEN_TH_262.2012	SEN_TH_051.2013	0.992	1	1	TH	2012	TH	2013	23	FALSE
SEN_RT_701.2015	SEN_TH_051.2015	0.997	1	1	RT	2015	TH	2015	24	TRUE
SEN_RT_660.2015	SEN_TH_054.2011	0.99467	1	1	RT	2015	TH	2011	24	TRUE
SEN_TH_005.2011	SEN_TH_054.2011	0.99467	1	1	TH	2011	TH	2011	24	FALSE
SEN_TH_010.2010	SEN_TH_054.2011	0.99467	1	1	TH	2010	TH	2011	24	FALSE
SEN_TH_012.2010	SEN_TH_054.2011	0.99467	1	1	TH	2010	TH	2011	24	FALSE
SEN_TH_014.2011	SEN_TH_054.2011	0.99467	1	1	TH	2011	TH	2011	24	FALSE
SEN_TH_018.2011	SEN_TH_054.2011	0.99467	1	1	TH	2011	TH	2011	24	FALSE
SEN_TH_019.2011	SEN_TH_054.2011	0.99467	1	1	TH	2011	TH	2011	24	FALSE
SEN_TH_025.2010	SEN_TH_054.2011	0.99467	1	1	TH	2010	TH	2011	24	FALSE
SEN_TH_026.2011	SEN_TH_054.2011	0.99467	1	1	TH	2011	TH	2011	24	FALSE
SEN_TH_031.2011	SEN_TH_054.2011	0.99467	1	1	TH	2011	TH	2011	24	FALSE
SEN_TH_062.2009	SEN_TH_054.2011	0.99467	1	1	TH	2009	TH	2011	24	FALSE
SEN_TH_086.2007	SEN_TH_054.2011	0.99467	1	1	TH	2007	TH	2011	24	FALSE
SEN_TH_106.2009	SEN_TH_054.2011	0.99467	1	1	TH	2009	TH	2011	24	FALSE
SEN_TH_125.2010	SEN_TH_054.2011	0.99467	1	1	TH	2010	TH	2011	24	FALSE
SEN_TH_128.2010	SEN_TH_054.2011	0.99391	1	1	TH	2010	TH	2011	23	FALSE
SEN_TH_130.2010	SEN_TH_054.2011	0.99467	1	1	TH	2010	TH	2011	24	FALSE
SEN_TH_152.2010	SEN_TH_054.2011	0.99467	1	1	TH	2010	TH	2011	24	FALSE
SEN_TH_156.2010	SEN_TH_054.2011	0.99467	1	1	TH	2010	TH	2011	24	FALSE
SEN_TH_166.2010	SEN_TH_054.2011	0.99467	1	1	TH	2010	TH	2011	24	FALSE
SEN_TH_199.2010	SEN_TH_054.2011	0.99467	1	1	TH	2010	TH	2011	24	FALSE
SEN_TH_210.2010	SEN_TH_054.2011	0.99467	1	1	TH	2010	TH	2011	24	FALSE
SEN_RT_660.2015	SEN_TH_054.2012	0.99467	1	1	RT	2015	TH	2012	24	TRUE
SEN_TH_005.2011	SEN_TH_054.2012	0.99467	1	1	TH	2011	TH	2012	24	FALSE
SEN_TH_010.2010	SEN_TH_054.2012	0.99467	1	1	TH	2010	TH	2012	24	FALSE
SEN_TH_012.2010	SEN_TH_054.2012	0.99467	1	1	TH	2010	TH	2012	24	FALSE
SEN_TH_014.2011	SEN_TH_054.2012	0.99467	1	1	TH	2011	TH	2012	24	FALSE
SEN_TH_018.2011	SEN_TH_054.2012	0.99467	1	1	TH	2011	TH	2012	24	FALSE
SEN_TH_019.2011	SEN_TH_054.2012	0.99467	1	1	TH	2011	TH	2012	24	FALSE
SEN_TH_025.2010	SEN_TH_054.2012	0.99467	1	1	TH	2010	TH	2012	24	FALSE
SEN_TH_025.2012	SEN_TH_054.2012	0.99467	1	1	TH	2012	TH	2012	24	FALSE
SEN_TH_026.2011	SEN_TH_054.2012	0.99467	1	1	TH	2011	TH	2012	24	FALSE
SEN_TH_031.2011	SEN_TH_054.2012	0.99467	1	1	TH	2011	TH	2012	24	FALSE
SEN_TH_035.2012	SEN_TH_054.2012	0.99467	1	1	TH	2012	TH	2012	24	FALSE
SEN_TH_054.2011	SEN_TH_054.2012	0.99467	1	1	TH	2011	TH	2012	24	FALSE
SEN_TH_062.2009	SEN_TH_054.2012	0.99467	1	1	TH	2009	TH	2012	24	FALSE
SEN_TH_064.2011	SEN_TH_054.2012	0.99467	1	1	TH	2011	TH	2012	24	FALSE
SEN_TH_078.2011	SEN_TH_054.2012	0.99467	1	1	TH	2011	TH	2012	24	FALSE
SEN_TH_086.2007	SEN_TH_054.2012	0.99467	1	1	TH	2007	TH	2012	24	FALSE
SEN_TH_095.2011	SEN_TH_054.2012	0.99467	1	1	TH	2011	TH	2012	24	FALSE
SEN_TH_098.2011	SEN_TH_054.2012	0.99467	1	1	TH	2011	TH	2012	24	FALSE
SEN_TH_101.2011	SEN_TH_054.2012	0.99467	1	1	TH	2011	TH	2012	24	FALSE
SEN_TH_103.2011	SEN_TH_054.2012	0.99467	1	1	TH	2011	TH	2012	24	FALSE
SEN_TH_104.2011	SEN_TH_054.2012	0.99467	1	1	TH	2011	TH	2012	24	FALSE
SEN_TH_105.2011	SEN_TH_054.2012	0.99467	1	1	TH	2011	TH	2012	24	FALSE
SEN_TH_106.2009	SEN_TH_054.2012	0.99467	1	1	TH	2009	TH	2012	24	FALSE
SEN_TH_106.2011	SEN_TH_054.2012	0.99467	1	1	TH	2011	TH	2012	24	FALSE
SEN_TH_110.2011	SEN_TH_054.2012	0.99467	1	1	TH	2011	TH	2012	24	FALSE
SEN_TH_111.2011	SEN_TH_054.2012	0.99467	1	1	TH	2011	TH	2012	24	FALSE
SEN_TH_117.2011	SEN_TH_054.2012	0.99467	1	1	TH	2011	TH	2012	24	FALSE
SEN_TH_122.2011	SEN_TH_054.2012	0.99467	1	1	TH	2011	TH	2012	24	FALSE
SEN_TH_123.2011	SEN_TH_054.2012	0.99467	1	1	TH	2011	TH	2012	24	FALSE
SEN_TH_125.2010	SEN_TH_054.2012	0.99467	1	1	TH	2010	TH	2012	24	FALSE
SEN_TH_127.2011	SEN_TH_054.2012	0.99467	1	1	TH	2011	TH	2012	24	FALSE
SEN_TH_128.2010	SEN_TH_054.2012	0.99391	1	1	TH	2010	TH	2012	23	FALSE
SEN_TH_130.2010	SEN_TH_054.2012	0.99467	1	1	TH	2010	TH	2012	24	FALSE
SEN_TH_132.2011	SEN_TH_054.2012	0.99467	1	1	TH	2011	TH	2012	24	FALSE
SEN_TH_134.2011	SEN_TH_054.2012	0.99467	1	1	TH	2011	TH	2012	24	FALSE
SEN_TH_135.2011	SEN_TH_054.2012	0.99467	1	1	TH	2011	TH	2012	24	FALSE
SEN_TH_136.2011	SEN_TH_054.2012	0.99467	1	1	TH	2011	TH	2012	24	FALSE
SEN_TH_145.2011	SEN_TH_054.2012	0.99467	1	1	TH	2011	TH	2012	24	FALSE
SEN_TH_146.2011	SEN_TH_054.2012	0.99467	1	1	TH	2011	TH	2012	24	FALSE
SEN_TH_152.2010	SEN_TH_054.2012	0.99467	1	1	TH	2010	TH	2012	24	FALSE
SEN_TH_156.2010	SEN_TH_054.2012	0.99467	1	1	TH	2010	TH	2012	24	FALSE
SEN_TH_166.2010	SEN_TH_054.2012	0.99467	1	1	TH	2010	TH	2012	24	FALSE
SEN_TH_199.2010	SEN_TH_054.2012	0.99467	1	1	TH	2010	TH	2012	24	FALSE
SEN_TH_210.2010	SEN_TH_054.2012	0.99467	1	1	TH	2010	TH	2012	24	FALSE
SEN_TH_001.2011	SEN_TH_055.2012	0.99712	1	1	TH	2011	TH	2012	23	FALSE
SEN_TH_007.2011	SEN_TH_055.2012	0.99758	1	1	TH	2011	TH	2012	24	FALSE
SEN_TH_010.2011	SEN_TH_055.2012	0.99758	1	1	TH	2011	TH	2012	24	FALSE
SEN_TH_061.2011	SEN_TH_055.2012	0.99758	1	1	TH	2011	TH	2012	24	FALSE
SEN_TH_069.2010	SEN_TH_055.2012	0.99758	1	1	TH	2010	TH	2012	24	FALSE
SEN_TH_115.2011	SEN_TH_055.2012	0.99712	1	1	TH	2011	TH	2012	23	FALSE
SEN_RT_271.2015	SEN_TH_056.2014	0.9866	1	1	RT	2015	TH	2014	23	TRUE
SEN_RT_120.2012	SEN_TH_057.2013	0.992	1	1	RT	2012	TH	2013	23	TRUE
SEN_RT_377.2012	SEN_TH_057.2013	0.992	1	1	RT	2012	TH	2013	23	TRUE
SEN_TH_051.2013	SEN_TH_057.2013	0.992	1	1	TH	2013	TH	2013	23	FALSE
SEN_TH_068.2012	SEN_TH_057.2013	0.992	1	1	TH	2012	TH	2013	23	FALSE
SEN_TH_219.2012	SEN_TH_057.2013	0.992	1	1	TH	2012	TH	2013	23	FALSE
SEN_TH_262.2012	SEN_TH_057.2013	0.992	1	1	TH	2012	TH	2013	23	FALSE
SEN_RT_039.2015	SEN_TH_057.2016	0.98742	1	1	RT	2015	TH	2016	24	TRUE
SEN_RT_737.2015	SEN_TH_057.2016	0.98742	1	1	RT	2015	TH	2016	24	TRUE
SEN_TH_056.2009	SEN_TH_058.2009	0.98771	1	1	TH	2009	TH	2009	23	FALSE
SEN_TH_081.2010	SEN_TH_058.2011	0.98945	1	1	TH	2010	TH	2011	23	FALSE
SEN_TH_053.2011	SEN_TH_059.2011	0.99147	1	1	TH	2011	TH	2011	23	FALSE
SEN_TH_062.2011	SEN_TH_059.2011	0.99147	1	1	TH	2011	TH	2011	23	FALSE
SEN_TH_032.2009	SEN_TH_060.2010	0.99447	1	1	TH	2009	TH	2010	24	FALSE
SEN_TH_161.2012	SEN_TH_060.2014	0.99167	1	1	TH	2012	TH	2014	24	FALSE
SEN_TH_166.2012	SEN_TH_060.2014	0.99167	1	1	TH	2012	TH	2014	24	FALSE
SEN_TH_202.2012	SEN_TH_060.2014	0.99167	1	1	TH	2012	TH	2014	24	FALSE
SEN_TH_203.2012	SEN_TH_060.2014	0.99167	1	1	TH	2012	TH	2014	24	FALSE
SEN_TH_226.2012	SEN_TH_060.2014	0.99167	1	1	TH	2012	TH	2014	24	FALSE
SEN_TH_268.2012	SEN_TH_060.2014	0.99167	1	1	TH	2012	TH	2014	24	FALSE
SEN_TH_056.2009	SEN_TH_061.2009	0.98771	1	1	TH	2009	TH	2009	23	FALSE
SEN_TH_058.2009	SEN_TH_061.2009	0.98771	1	1	TH	2009	TH	2009	23	FALSE
SEN_TH_027.2010	SEN_TH_061.2010	0.99288	1	1	TH	2010	TH	2010	23	FALSE
SEN_TH_036.2010	SEN_TH_061.2010	0.99288	1	1	TH	2010	TH	2010	23	FALSE
SEN_TH_095.2010	SEN_TH_061.2010	0.99288	1	1	TH	2010	TH	2010	23	FALSE
SEN_TH_134.2010	SEN_TH_061.2010	0.99288	1	1	TH	2010	TH	2010	23	FALSE
SEN_TH_163.2010	SEN_TH_061.2010	0.99288	1	1	TH	2010	TH	2010	23	FALSE
SEN_TH_007.2011	SEN_TH_061.2011	0.99758	1	1	TH	2011	TH	2011	24	FALSE
SEN_TH_010.2011	SEN_TH_061.2011	0.99758	1	1	TH	2011	TH	2011	24	FALSE
SEN_TH_069.2010	SEN_TH_061.2011	0.99758	1	1	TH	2010	TH	2011	24	FALSE
SEN_RT_391.2012	SEN_TH_061.2012	0.98304	1	1	RT	2012	TH	2012	24	TRUE
SEN_TH_023.2011	SEN_TH_061.2012	0.97838	1	1	TH	2011	TH	2012	23	FALSE
SEN_TH_038.2012	SEN_TH_061.2012	0.98304	1	1	TH	2012	TH	2012	24	FALSE
SEN_TH_043.2012	SEN_TH_061.2012	0.98304	1	1	TH	2012	TH	2012	24	FALSE
SEN_TH_099.2011	SEN_TH_061.2012	0.98304	1	1	TH	2011	TH	2012	24	FALSE
SEN_RT_120.2012	SEN_TH_061.2013	0.992	1	1	RT	2012	TH	2013	23	TRUE
SEN_RT_377.2012	SEN_TH_061.2013	0.992	1	1	RT	2012	TH	2013	23	TRUE
SEN_TH_051.2013	SEN_TH_061.2013	0.992	1	1	TH	2013	TH	2013	23	FALSE
SEN_TH_068.2012	SEN_TH_061.2013	0.992	1	1	TH	2012	TH	2013	23	FALSE
SEN_TH_219.2012	SEN_TH_061.2013	0.992	1	1	TH	2012	TH	2013	23	FALSE
SEN_TH_262.2012	SEN_TH_061.2013	0.992	1	1	TH	2012	TH	2013	23	FALSE
SEN_RT_660.2015	SEN_TH_062.2009	0.99467	1	1	RT	2015	TH	2009	24	TRUE
SEN_TH_086.2007	SEN_TH_062.2009	0.99467	1	1	TH	2007	TH	2009	24	FALSE
SEN_TH_053.2011	SEN_TH_062.2011	0.9941	1	1	TH	2011	TH	2011	24	FALSE
SEN_TH_021.2011	SEN_TH_063.2011	0.9942	1	1	TH	2011	TH	2011	24	FALSE
SEN_TH_032.2011	SEN_TH_063.2011	0.9942	1	1	TH	2011	TH	2011	24	FALSE
SEN_RT_660.2015	SEN_TH_064.2011	0.99467	1	1	RT	2015	TH	2011	24	TRUE
SEN_TH_005.2011	SEN_TH_064.2011	0.99467	1	1	TH	2011	TH	2011	24	FALSE
SEN_TH_010.2010	SEN_TH_064.2011	0.99467	1	1	TH	2010	TH	2011	24	FALSE
SEN_TH_012.2010	SEN_TH_064.2011	0.99467	1	1	TH	2010	TH	2011	24	FALSE
SEN_TH_014.2011	SEN_TH_064.2011	0.99467	1	1	TH	2011	TH	2011	24	FALSE
SEN_TH_018.2011	SEN_TH_064.2011	0.99467	1	1	TH	2011	TH	2011	24	FALSE
SEN_TH_019.2011	SEN_TH_064.2011	0.99467	1	1	TH	2011	TH	2011	24	FALSE
SEN_TH_025.2010	SEN_TH_064.2011	0.99467	1	1	TH	2010	TH	2011	24	FALSE
SEN_TH_026.2011	SEN_TH_064.2011	0.99467	1	1	TH	2011	TH	2011	24	FALSE
SEN_TH_031.2011	SEN_TH_064.2011	0.99467	1	1	TH	2011	TH	2011	24	FALSE
SEN_TH_054.2011	SEN_TH_064.2011	0.99467	1	1	TH	2011	TH	2011	24	FALSE
SEN_TH_062.2009	SEN_TH_064.2011	0.99467	1	1	TH	2009	TH	2011	24	FALSE
SEN_TH_086.2007	SEN_TH_064.2011	0.99467	1	1	TH	2007	TH	2011	24	FALSE
SEN_TH_106.2009	SEN_TH_064.2011	0.99467	1	1	TH	2009	TH	2011	24	FALSE
SEN_TH_125.2010	SEN_TH_064.2011	0.99467	1	1	TH	2010	TH	2011	24	FALSE
SEN_TH_128.2010	SEN_TH_064.2011	0.99391	1	1	TH	2010	TH	2011	23	FALSE
SEN_TH_130.2010	SEN_TH_064.2011	0.99467	1	1	TH	2010	TH	2011	24	FALSE
SEN_TH_152.2010	SEN_TH_064.2011	0.99467	1	1	TH	2010	TH	2011	24	FALSE
SEN_TH_156.2010	SEN_TH_064.2011	0.99467	1	1	TH	2010	TH	2011	24	FALSE
SEN_TH_166.2010	SEN_TH_064.2011	0.99467	1	1	TH	2010	TH	2011	24	FALSE
SEN_TH_199.2010	SEN_TH_064.2011	0.99467	1	1	TH	2010	TH	2011	24	FALSE
SEN_TH_210.2010	SEN_TH_064.2011	0.99467	1	1	TH	2010	TH	2011	24	FALSE
SEN_RT_271.2015	SEN_TH_064.2013	0.9866	1	1	RT	2015	TH	2013	23	TRUE
SEN_TH_027.2010	SEN_TH_065.2011	0.99288	1	1	TH	2010	TH	2011	23	FALSE
SEN_TH_036.2010	SEN_TH_065.2011	0.99288	1	1	TH	2010	TH	2011	23	FALSE
SEN_TH_048.2010	SEN_TH_065.2011	0.99511	1	1	TH	2010	TH	2011	24	FALSE
SEN_TH_049.2010	SEN_TH_065.2011	0.99511	1	1	TH	2010	TH	2011	24	FALSE
SEN_TH_050.2010	SEN_TH_065.2011	0.99511	1	1	TH	2010	TH	2011	24	FALSE
SEN_TH_095.2010	SEN_TH_065.2011	0.99288	1	1	TH	2010	TH	2011	23	FALSE
SEN_TH_134.2010	SEN_TH_065.2011	0.99288	1	1	TH	2010	TH	2011	23	FALSE
SEN_TH_163.2010	SEN_TH_065.2011	0.99288	1	1	TH	2010	TH	2011	23	FALSE
SEN_TH_174.2010	SEN_TH_065.2011	0.99511	1	1	TH	2010	TH	2011	24	FALSE
SEN_TH_160.2007	SEN_TH_065.2016	0.99073	1	1	TH	2007	TH	2016	24	FALSE
SEN_TH_037.2006	SEN_TH_066.2006	0.98355	1	1	TH	2006	TH	2006	23	FALSE
SEN_TH_038.2007	SEN_TH_066.2007	0.98645	1	1	TH	2007	TH	2007	24	FALSE
SEN_TH_047.2007	SEN_TH_066.2007	0.98645	1	1	TH	2007	TH	2007	24	FALSE
SEN_TH_017.2013	SEN_TH_066.2014	0.99542	1	1	TH	2013	TH	2014	24	FALSE
SEN_TH_036.2013	SEN_TH_066.2014	0.99542	1	1	TH	2013	TH	2014	24	FALSE
SEN_TH_050.2013	SEN_TH_066.2014	0.99542	1	1	TH	2013	TH	2014	24	FALSE
SEN_TH_099.2013	SEN_TH_066.2014	0.99542	1	1	TH	2013	TH	2014	24	FALSE
SEN_TH_106.2012	SEN_TH_066.2014	0.99542	1	1	TH	2012	TH	2014	24	FALSE
SEN_TH_194.2013	SEN_TH_066.2014	0.99542	1	1	TH	2013	TH	2014	24	FALSE
SEN_TH_201.2013	SEN_TH_066.2014	0.99542	1	1	TH	2013	TH	2014	24	FALSE
SEN_TH_221.2012	SEN_TH_066.2014	0.99542	1	1	TH	2012	TH	2014	24	FALSE
SEN_TH_264.2012	SEN_TH_066.2014	0.99542	1	1	TH	2012	TH	2014	24	FALSE
SEN_RT_039.2015	SEN_TH_067.2016	0.98395	1	1	RT	2015	TH	2016	23	TRUE
SEN_RT_737.2015	SEN_TH_067.2016	0.98395	1	1	RT	2015	TH	2016	23	TRUE
SEN_TH_004.2008	SEN_TH_068.2008	0.987	1	1	TH	2008	TH	2008	23	FALSE
SEN_TH_014.2008	SEN_TH_068.2008	0.987	1	1	TH	2008	TH	2008	23	FALSE
SEN_TH_023.2008	SEN_TH_068.2008	0.987	1	1	TH	2008	TH	2008	23	FALSE
SEN_TH_036.2008	SEN_TH_068.2008	0.987	1	1	TH	2008	TH	2008	23	FALSE
SEN_RT_120.2012	SEN_TH_068.2012	0.992	1	1	RT	2012	TH	2012	23	TRUE
SEN_RT_377.2012	SEN_TH_068.2012	0.992	1	1	RT	2012	TH	2012	23	TRUE
SEN_RT_147.2013	SEN_TH_068.2014	0.9866	1	1	RT	2013	TH	2014	23	TRUE
SEN_RT_271.2015	SEN_TH_068.2014	0.9866	1	1	RT	2015	TH	2014	23	TRUE
SEN_TH_068.2011	SEN_TH_069.2011	0.99073	1	1	TH	2011	TH	2011	24	FALSE
SEN_TH_102.2012	SEN_TH_069.2012	0.98083	1	1	TH	2012	TH	2012	24	FALSE
SEN_TH_105.2012	SEN_TH_069.2012	0.98083	1	1	TH	2012	TH	2012	24	FALSE
SEN_TH_209.2012	SEN_TH_069.2012	0.98083	1	1	TH	2012	TH	2012	24	FALSE
SEN_TH_240.2012	SEN_TH_069.2012	0.98083	1	1	TH	2012	TH	2012	24	FALSE
SEN_RT_242.2015	SEN_TH_069.2015	0.99139	1	1	RT	2015	TH	2015	23	TRUE
SEN_RT_241.2015	SEN_TH_069.2015	0.99139	1	1	RT	2015	TH	2015	24	TRUE
SEN_RT_245.2015	SEN_TH_069.2015	0.99139	1	1	RT	2015	TH	2015	23	TRUE
SEN_RT_043.2015	SEN_TH_069.2015	0.99139	1	1	RT	2015	TH	2015	24	TRUE
SEN_RT_078.2013	SEN_TH_069.2015	0.99139	1	1	RT	2013	TH	2015	24	TRUE
SEN_RT_163.2015	SEN_TH_069.2015	0.99139	1	1	RT	2015	TH	2015	24	TRUE
SEN_RT_164.2015	SEN_TH_069.2015	0.99139	1	1	RT	2015	TH	2015	24	TRUE
SEN_RT_289.2015	SEN_TH_069.2015	0.99139	1	1	RT	2015	TH	2015	24	TRUE
SEN_RT_334.2015	SEN_TH_069.2015	0.99139	1	1	RT	2015	TH	2015	24	TRUE
SEN_RT_412.2013	SEN_TH_069.2015	0.99139	1	1	RT	2013	TH	2015	24	TRUE
SEN_RT_580.2014	SEN_TH_069.2015	0.99139	1	1	RT	2014	TH	2015	24	TRUE
SEN_RT_591.2014	SEN_TH_069.2015	0.99139	1	1	RT	2014	TH	2015	24	TRUE
SEN_RT_707.2015	SEN_TH_069.2015	0.99139	1	1	RT	2015	TH	2015	24	TRUE
SEN_TH_071.2008	SEN_TH_071.2009	0.99241	1	1	TH	2008	TH	2009	24	FALSE
SEN_TH_119.2008	SEN_TH_071.2009	0.99241	1	1	TH	2008	TH	2009	24	FALSE
SEN_RT_660.2015	SEN_TH_071.2012	0.99467	1	1	RT	2015	TH	2012	24	TRUE
SEN_TH_005.2011	SEN_TH_071.2012	0.99467	1	1	TH	2011	TH	2012	24	FALSE
SEN_TH_010.2010	SEN_TH_071.2012	0.99467	1	1	TH	2010	TH	2012	24	FALSE
SEN_TH_012.2010	SEN_TH_071.2012	0.99467	1	1	TH	2010	TH	2012	24	FALSE
SEN_TH_014.2011	SEN_TH_071.2012	0.99467	1	1	TH	2011	TH	2012	24	FALSE
SEN_TH_018.2011	SEN_TH_071.2012	0.99467	1	1	TH	2011	TH	2012	24	FALSE
SEN_TH_019.2011	SEN_TH_071.2012	0.99467	1	1	TH	2011	TH	2012	24	FALSE
SEN_TH_025.2010	SEN_TH_071.2012	0.99467	1	1	TH	2010	TH	2012	24	FALSE
SEN_TH_025.2012	SEN_TH_071.2012	0.99467	1	1	TH	2012	TH	2012	24	FALSE
SEN_TH_026.2011	SEN_TH_071.2012	0.99467	1	1	TH	2011	TH	2012	24	FALSE
SEN_TH_031.2011	SEN_TH_071.2012	0.99467	1	1	TH	2011	TH	2012	24	FALSE
SEN_TH_035.2012	SEN_TH_071.2012	0.99467	1	1	TH	2012	TH	2012	24	FALSE
SEN_TH_054.2011	SEN_TH_071.2012	0.99467	1	1	TH	2011	TH	2012	24	FALSE
SEN_TH_054.2012	SEN_TH_071.2012	0.99467	1	1	TH	2012	TH	2012	24	FALSE
SEN_TH_062.2009	SEN_TH_071.2012	0.99467	1	1	TH	2009	TH	2012	24	FALSE
SEN_TH_064.2011	SEN_TH_071.2012	0.99467	1	1	TH	2011	TH	2012	24	FALSE
SEN_TH_078.2011	SEN_TH_071.2012	0.99467	1	1	TH	2011	TH	2012	24	FALSE
SEN_TH_086.2007	SEN_TH_071.2012	0.99467	1	1	TH	2007	TH	2012	24	FALSE
SEN_TH_095.2011	SEN_TH_071.2012	0.99467	1	1	TH	2011	TH	2012	24	FALSE
SEN_TH_098.2011	SEN_TH_071.2012	0.99467	1	1	TH	2011	TH	2012	24	FALSE
SEN_TH_101.2011	SEN_TH_071.2012	0.99467	1	1	TH	2011	TH	2012	24	FALSE
SEN_TH_103.2011	SEN_TH_071.2012	0.99467	1	1	TH	2011	TH	2012	24	FALSE
SEN_TH_104.2011	SEN_TH_071.2012	0.99467	1	1	TH	2011	TH	2012	24	FALSE
SEN_TH_105.2011	SEN_TH_071.2012	0.99467	1	1	TH	2011	TH	2012	24	FALSE
SEN_TH_106.2009	SEN_TH_071.2012	0.99467	1	1	TH	2009	TH	2012	24	FALSE
SEN_TH_106.2011	SEN_TH_071.2012	0.99467	1	1	TH	2011	TH	2012	24	FALSE
SEN_TH_110.2011	SEN_TH_071.2012	0.99467	1	1	TH	2011	TH	2012	24	FALSE
SEN_TH_111.2011	SEN_TH_071.2012	0.99467	1	1	TH	2011	TH	2012	24	FALSE
SEN_TH_117.2011	SEN_TH_071.2012	0.99467	1	1	TH	2011	TH	2012	24	FALSE
SEN_TH_122.2011	SEN_TH_071.2012	0.99467	1	1	TH	2011	TH	2012	24	FALSE
SEN_TH_123.2011	SEN_TH_071.2012	0.99467	1	1	TH	2011	TH	2012	24	FALSE
SEN_TH_125.2010	SEN_TH_071.2012	0.99467	1	1	TH	2010	TH	2012	24	FALSE
SEN_TH_127.2011	SEN_TH_071.2012	0.99467	1	1	TH	2011	TH	2012	24	FALSE
SEN_TH_128.2010	SEN_TH_071.2012	0.99391	1	1	TH	2010	TH	2012	23	FALSE
SEN_TH_130.2010	SEN_TH_071.2012	0.99467	1	1	TH	2010	TH	2012	24	FALSE
SEN_TH_132.2011	SEN_TH_071.2012	0.99467	1	1	TH	2011	TH	2012	24	FALSE
SEN_TH_134.2011	SEN_TH_071.2012	0.99467	1	1	TH	2011	TH	2012	24	FALSE
SEN_TH_135.2011	SEN_TH_071.2012	0.99467	1	1	TH	2011	TH	2012	24	FALSE
SEN_TH_136.2011	SEN_TH_071.2012	0.99467	1	1	TH	2011	TH	2012	24	FALSE
SEN_TH_145.2011	SEN_TH_071.2012	0.99467	1	1	TH	2011	TH	2012	24	FALSE
SEN_TH_146.2011	SEN_TH_071.2012	0.99467	1	1	TH	2011	TH	2012	24	FALSE
SEN_TH_152.2010	SEN_TH_071.2012	0.99467	1	1	TH	2010	TH	2012	24	FALSE
SEN_TH_156.2010	SEN_TH_071.2012	0.99467	1	1	TH	2010	TH	2012	24	FALSE
SEN_TH_166.2010	SEN_TH_071.2012	0.99467	1	1	TH	2010	TH	2012	24	FALSE
SEN_TH_199.2010	SEN_TH_071.2012	0.99467	1	1	TH	2010	TH	2012	24	FALSE
SEN_TH_210.2010	SEN_TH_071.2012	0.99467	1	1	TH	2010	TH	2012	24	FALSE
SEN_RT_012.2014	SEN_TH_071.2013	0.99164	1	1	RT	2014	TH	2013	23	TRUE
SEN_TH_056.2009	SEN_TH_072.2009	0.98771	1	1	TH	2009	TH	2009	23	FALSE
SEN_TH_058.2009	SEN_TH_072.2009	0.98771	1	1	TH	2009	TH	2009	23	FALSE
SEN_TH_061.2009	SEN_TH_072.2009	0.98771	1	1	TH	2009	TH	2009	23	FALSE
SEN_RT_120.2012	SEN_TH_072.2013	0.992	1	1	RT	2012	TH	2013	23	TRUE
SEN_RT_377.2012	SEN_TH_072.2013	0.992	1	1	RT	2012	TH	2013	23	TRUE
SEN_TH_051.2013	SEN_TH_072.2013	0.992	1	1	TH	2013	TH	2013	23	FALSE
SEN_TH_068.2012	SEN_TH_072.2013	0.992	1	1	TH	2012	TH	2013	23	FALSE
SEN_TH_219.2012	SEN_TH_072.2013	0.992	1	1	TH	2012	TH	2013	23	FALSE
SEN_TH_262.2012	SEN_TH_072.2013	0.992	1	1	TH	2012	TH	2013	23	FALSE
SEN_TH_004.2008	SEN_TH_073.2008	0.987	1	1	TH	2008	TH	2008	23	FALSE
SEN_TH_014.2008	SEN_TH_073.2008	0.987	1	1	TH	2008	TH	2008	23	FALSE
SEN_TH_023.2008	SEN_TH_073.2008	0.987	1	1	TH	2008	TH	2008	23	FALSE
SEN_TH_025.2008	SEN_TH_073.2008	0.99087	1	1	TH	2008	TH	2008	24	FALSE
SEN_TH_036.2008	SEN_TH_073.2008	0.987	1	1	TH	2008	TH	2008	23	FALSE
SEN_TH_042.2008	SEN_TH_073.2008	0.99087	1	1	TH	2008	TH	2008	24	FALSE
SEN_TH_068.2008	SEN_TH_073.2008	0.987	1	1	TH	2008	TH	2008	23	FALSE
SEN_TH_088.2008	SEN_TH_073.2008	0.987	1	1	TH	2008	TH	2008	23	FALSE
SEN_TH_095.2008	SEN_TH_073.2008	0.987	1	1	TH	2008	TH	2008	23	FALSE
SEN_TH_112.2008	SEN_TH_073.2008	0.987	1	1	TH	2008	TH	2008	23	FALSE
SEN_TH_120.2008	SEN_TH_073.2008	0.987	1	1	TH	2008	TH	2008	23	FALSE
SEN_TH_173.2008	SEN_TH_073.2008	0.987	1	1	TH	2008	TH	2008	23	FALSE
SEN_TH_188.2008	SEN_TH_073.2008	0.987	1	1	TH	2008	TH	2008	23	FALSE
SEN_TH_214.2008	SEN_TH_073.2008	0.987	1	1	TH	2008	TH	2008	23	FALSE
SEN_TH_216.2008	SEN_TH_073.2008	0.987	1	1	TH	2008	TH	2008	23	FALSE
SEN_TH_217.2008	SEN_TH_073.2008	0.987	1	1	TH	2008	TH	2008	23	FALSE
SEN_TH_228.2008	SEN_TH_073.2008	0.987	1	1	TH	2008	TH	2008	23	FALSE
SEN_TH_065.2010	SEN_TH_073.2010	0.99697	1	1	TH	2010	TH	2010	24	FALSE
SEN_TH_011.2011	SEN_TH_073.2011	0.99422	1	1	TH	2011	TH	2011	24	FALSE
SEN_TH_021.2010	SEN_TH_073.2011	0.99164	1	1	TH	2010	TH	2011	23	FALSE
SEN_TH_038.2010	SEN_TH_073.2011	0.99422	1	1	TH	2010	TH	2011	24	FALSE
SEN_TH_076.2010	SEN_TH_073.2011	0.99422	1	1	TH	2010	TH	2011	24	FALSE
SEN_TH_179.2010	SEN_TH_073.2011	0.99422	1	1	TH	2010	TH	2011	24	FALSE
SEN_RT_120.2012	SEN_TH_073.2013	0.992	1	1	RT	2012	TH	2013	23	TRUE
SEN_RT_377.2012	SEN_TH_073.2013	0.992	1	1	RT	2012	TH	2013	23	TRUE
SEN_TH_051.2013	SEN_TH_073.2013	0.992	1	1	TH	2013	TH	2013	23	FALSE
SEN_TH_068.2012	SEN_TH_073.2013	0.992	1	1	TH	2012	TH	2013	23	FALSE
SEN_TH_219.2012	SEN_TH_073.2013	0.992	1	1	TH	2012	TH	2013	23	FALSE
SEN_TH_262.2012	SEN_TH_073.2013	0.992	1	1	TH	2012	TH	2013	23	FALSE
SEN_RT_660.2015	SEN_TH_074.2013	0.99467	1	1	RT	2015	TH	2013	24	TRUE
SEN_TH_005.2011	SEN_TH_074.2013	0.99467	1	1	TH	2011	TH	2013	24	FALSE
SEN_TH_010.2010	SEN_TH_074.2013	0.99467	1	1	TH	2010	TH	2013	24	FALSE
SEN_TH_012.2010	SEN_TH_074.2013	0.99467	1	1	TH	2010	TH	2013	24	FALSE
SEN_TH_014.2011	SEN_TH_074.2013	0.99467	1	1	TH	2011	TH	2013	24	FALSE
SEN_TH_018.2011	SEN_TH_074.2013	0.99467	1	1	TH	2011	TH	2013	24	FALSE
SEN_TH_019.2011	SEN_TH_074.2013	0.99467	1	1	TH	2011	TH	2013	24	FALSE
SEN_TH_025.2010	SEN_TH_074.2013	0.99467	1	1	TH	2010	TH	2013	24	FALSE
SEN_TH_025.2012	SEN_TH_074.2013	0.99467	1	1	TH	2012	TH	2013	24	FALSE
SEN_TH_026.2011	SEN_TH_074.2013	0.99467	1	1	TH	2011	TH	2013	24	FALSE
SEN_TH_031.2011	SEN_TH_074.2013	0.99467	1	1	TH	2011	TH	2013	24	FALSE
SEN_TH_035.2012	SEN_TH_074.2013	0.99467	1	1	TH	2012	TH	2013	24	FALSE
SEN_TH_054.2011	SEN_TH_074.2013	0.99467	1	1	TH	2011	TH	2013	24	FALSE
SEN_TH_054.2012	SEN_TH_074.2013	0.99467	1	1	TH	2012	TH	2013	24	FALSE
SEN_TH_062.2009	SEN_TH_074.2013	0.99467	1	1	TH	2009	TH	2013	24	FALSE
SEN_TH_064.2011	SEN_TH_074.2013	0.99467	1	1	TH	2011	TH	2013	24	FALSE
SEN_TH_071.2012	SEN_TH_074.2013	0.99467	1	1	TH	2012	TH	2013	24	FALSE
SEN_TH_078.2011	SEN_TH_074.2013	0.99467	1	1	TH	2011	TH	2013	24	FALSE
SEN_TH_086.2007	SEN_TH_074.2013	0.99467	1	1	TH	2007	TH	2013	24	FALSE
SEN_TH_095.2011	SEN_TH_074.2013	0.99467	1	1	TH	2011	TH	2013	24	FALSE
SEN_TH_098.2011	SEN_TH_074.2013	0.99467	1	1	TH	2011	TH	2013	24	FALSE
SEN_TH_101.2011	SEN_TH_074.2013	0.99467	1	1	TH	2011	TH	2013	24	FALSE
SEN_TH_103.2011	SEN_TH_074.2013	0.99467	1	1	TH	2011	TH	2013	24	FALSE
SEN_TH_104.2011	SEN_TH_074.2013	0.99467	1	1	TH	2011	TH	2013	24	FALSE
SEN_TH_105.2011	SEN_TH_074.2013	0.99467	1	1	TH	2011	TH	2013	24	FALSE
SEN_TH_106.2009	SEN_TH_074.2013	0.99467	1	1	TH	2009	TH	2013	24	FALSE
SEN_TH_106.2011	SEN_TH_074.2013	0.99467	1	1	TH	2011	TH	2013	24	FALSE
SEN_TH_110.2011	SEN_TH_074.2013	0.99467	1	1	TH	2011	TH	2013	24	FALSE
SEN_TH_111.2011	SEN_TH_074.2013	0.99467	1	1	TH	2011	TH	2013	24	FALSE
SEN_TH_114.2012	SEN_TH_074.2013	0.99467	1	1	TH	2012	TH	2013	24	FALSE
SEN_TH_117.2011	SEN_TH_074.2013	0.99467	1	1	TH	2011	TH	2013	24	FALSE
SEN_TH_122.2011	SEN_TH_074.2013	0.99467	1	1	TH	2011	TH	2013	24	FALSE
SEN_TH_123.2011	SEN_TH_074.2013	0.99467	1	1	TH	2011	TH	2013	24	FALSE
SEN_TH_125.2010	SEN_TH_074.2013	0.99467	1	1	TH	2010	TH	2013	24	FALSE
SEN_TH_127.2011	SEN_TH_074.2013	0.99467	1	1	TH	2011	TH	2013	24	FALSE
SEN_TH_127.2012	SEN_TH_074.2013	0.99234	1	1	TH	2012	TH	2013	23	FALSE
SEN_TH_128.2010	SEN_TH_074.2013	0.99391	1	1	TH	2010	TH	2013	23	FALSE
SEN_TH_130.2010	SEN_TH_074.2013	0.99467	1	1	TH	2010	TH	2013	24	FALSE
SEN_TH_132.2011	SEN_TH_074.2013	0.99467	1	1	TH	2011	TH	2013	24	FALSE
SEN_TH_134.2011	SEN_TH_074.2013	0.99467	1	1	TH	2011	TH	2013	24	FALSE
SEN_TH_135.2011	SEN_TH_074.2013	0.99467	1	1	TH	2011	TH	2013	24	FALSE
SEN_TH_136.2011	SEN_TH_074.2013	0.99467	1	1	TH	2011	TH	2013	24	FALSE
SEN_TH_142.2012	SEN_TH_074.2013	0.99467	1	1	TH	2012	TH	2013	24	FALSE
SEN_TH_145.2011	SEN_TH_074.2013	0.99467	1	1	TH	2011	TH	2013	24	FALSE
SEN_TH_146.2011	SEN_TH_074.2013	0.99467	1	1	TH	2011	TH	2013	24	FALSE
SEN_TH_150.2012	SEN_TH_074.2013	0.99467	1	1	TH	2012	TH	2013	24	FALSE
SEN_TH_152.2010	SEN_TH_074.2013	0.99467	1	1	TH	2010	TH	2013	24	FALSE
SEN_TH_156.2010	SEN_TH_074.2013	0.99467	1	1	TH	2010	TH	2013	24	FALSE
SEN_TH_162.2012	SEN_TH_074.2013	0.99467	1	1	TH	2012	TH	2013	24	FALSE
SEN_TH_166.2010	SEN_TH_074.2013	0.99467	1	1	TH	2010	TH	2013	24	FALSE
SEN_TH_170.2012	SEN_TH_074.2013	0.99467	1	1	TH	2012	TH	2013	24	FALSE
SEN_TH_182.2012	SEN_TH_074.2013	0.99467	1	1	TH	2012	TH	2013	24	FALSE
SEN_TH_196.2012	SEN_TH_074.2013	0.99467	1	1	TH	2012	TH	2013	24	FALSE
SEN_TH_199.2010	SEN_TH_074.2013	0.99467	1	1	TH	2010	TH	2013	24	FALSE
SEN_TH_210.2010	SEN_TH_074.2013	0.99467	1	1	TH	2010	TH	2013	24	FALSE
SEN_TH_214.2012	SEN_TH_074.2013	0.99467	1	1	TH	2012	TH	2013	24	FALSE
SEN_TH_230.2012	SEN_TH_074.2013	0.99467	1	1	TH	2012	TH	2013	24	FALSE
SEN_TH_242.2012	SEN_TH_074.2013	0.99467	1	1	TH	2012	TH	2013	24	FALSE
SEN_TH_258.2012	SEN_TH_074.2013	0.99467	1	1	TH	2012	TH	2013	24	FALSE
SEN_TH_285.2012	SEN_TH_074.2013	0.99467	1	1	TH	2012	TH	2013	24	FALSE
SEN_TH_287.2012	SEN_TH_074.2013	0.99467	1	1	TH	2012	TH	2013	24	FALSE
SEN_RT_039.2015	SEN_TH_074.2014	0.9804	1	1	RT	2015	TH	2014	23	TRUE
SEN_RT_737.2015	SEN_TH_074.2014	0.9804	1	1	RT	2015	TH	2014	23	TRUE
SEN_RT_039.2015	SEN_TH_074.2016	0.98742	1	1	RT	2015	TH	2016	24	TRUE
SEN_RT_737.2015	SEN_TH_074.2016	0.98742	1	1	RT	2015	TH	2016	24	TRUE
SEN_TH_065.2010	SEN_TH_075.2010	0.99697	1	1	TH	2010	TH	2010	24	FALSE
SEN_TH_073.2010	SEN_TH_075.2010	0.99697	1	1	TH	2010	TH	2010	24	FALSE
SEN_RT_271.2015	SEN_TH_075.2014	0.9866	1	1	RT	2015	TH	2014	23	TRUE
SEN_TH_038.2010	SEN_TH_076.2010	0.99422	1	1	TH	2010	TH	2010	24	FALSE
SEN_TH_065.2010	SEN_TH_076.2011	0.9954	1	1	TH	2010	TH	2011	23	FALSE
SEN_TH_073.2010	SEN_TH_076.2011	0.9954	1	1	TH	2010	TH	2011	23	FALSE
SEN_TH_075.2010	SEN_TH_076.2011	0.9954	1	1	TH	2010	TH	2011	23	FALSE
SEN_TH_118.2010	SEN_TH_076.2011	0.9954	1	1	TH	2010	TH	2011	23	FALSE
SEN_TH_126.2010	SEN_TH_076.2011	0.9954	1	1	TH	2010	TH	2011	23	FALSE
SEN_TH_143.2010	SEN_TH_076.2011	0.9954	1	1	TH	2010	TH	2011	23	FALSE
SEN_TH_154.2010	SEN_TH_076.2011	0.9954	1	1	TH	2010	TH	2011	23	FALSE
SEN_TH_187.2010	SEN_TH_076.2011	0.9954	1	1	TH	2010	TH	2011	23	FALSE
SEN_TH_018.2012	SEN_TH_076.2012	0.9788	1	1	TH	2012	TH	2012	23	FALSE
SEN_TH_265.2012	SEN_TH_076.2012	0.9788	1	1	TH	2012	TH	2012	23	FALSE
SEN_TH_001.2009	SEN_TH_077.2012	0.99042	1	1	TH	2009	TH	2012	23	FALSE
SEN_TH_004.2010	SEN_TH_077.2012	0.99042	1	1	TH	2010	TH	2012	23	FALSE
SEN_TH_028.2009	SEN_TH_077.2012	0.99042	1	1	TH	2009	TH	2012	23	FALSE
SEN_TH_034.2009	SEN_TH_077.2012	0.99042	1	1	TH	2009	TH	2012	23	FALSE
SEN_TH_090.2010	SEN_TH_077.2012	0.99042	1	1	TH	2010	TH	2012	23	FALSE
SEN_TH_138.2009	SEN_TH_077.2012	0.99042	1	1	TH	2009	TH	2012	23	FALSE
SEN_TH_142.2009	SEN_TH_077.2012	0.99042	1	1	TH	2009	TH	2012	23	FALSE
SEN_TH_142.2011	SEN_TH_077.2012	0.99042	1	1	TH	2011	TH	2012	23	FALSE
SEN_TH_176.2010	SEN_TH_077.2012	0.99042	1	1	TH	2010	TH	2012	23	FALSE
SEN_TH_177.2010	SEN_TH_077.2012	0.99042	1	1	TH	2010	TH	2012	23	FALSE
SEN_RT_271.2015	SEN_TH_077.2014	0.9866	1	1	RT	2015	TH	2014	23	TRUE
SEN_TH_032.2009	SEN_TH_078.2010	0.99447	1	1	TH	2009	TH	2010	24	FALSE
SEN_TH_060.2010	SEN_TH_078.2010	0.99447	1	1	TH	2010	TH	2010	24	FALSE
SEN_RT_660.2015	SEN_TH_078.2011	0.99467	1	1	RT	2015	TH	2011	24	TRUE
SEN_TH_005.2011	SEN_TH_078.2011	0.99467	1	1	TH	2011	TH	2011	24	FALSE
SEN_TH_010.2010	SEN_TH_078.2011	0.99467	1	1	TH	2010	TH	2011	24	FALSE
SEN_TH_012.2010	SEN_TH_078.2011	0.99467	1	1	TH	2010	TH	2011	24	FALSE
SEN_TH_014.2011	SEN_TH_078.2011	0.99467	1	1	TH	2011	TH	2011	24	FALSE
SEN_TH_018.2011	SEN_TH_078.2011	0.99467	1	1	TH	2011	TH	2011	24	FALSE
SEN_TH_019.2011	SEN_TH_078.2011	0.99467	1	1	TH	2011	TH	2011	24	FALSE
SEN_TH_025.2010	SEN_TH_078.2011	0.99467	1	1	TH	2010	TH	2011	24	FALSE
SEN_TH_026.2011	SEN_TH_078.2011	0.99467	1	1	TH	2011	TH	2011	24	FALSE
SEN_TH_031.2011	SEN_TH_078.2011	0.99467	1	1	TH	2011	TH	2011	24	FALSE
SEN_TH_054.2011	SEN_TH_078.2011	0.99467	1	1	TH	2011	TH	2011	24	FALSE
SEN_TH_062.2009	SEN_TH_078.2011	0.99467	1	1	TH	2009	TH	2011	24	FALSE
SEN_TH_064.2011	SEN_TH_078.2011	0.99467	1	1	TH	2011	TH	2011	24	FALSE
SEN_TH_086.2007	SEN_TH_078.2011	0.99467	1	1	TH	2007	TH	2011	24	FALSE
SEN_TH_106.2009	SEN_TH_078.2011	0.99467	1	1	TH	2009	TH	2011	24	FALSE
SEN_TH_125.2010	SEN_TH_078.2011	0.99467	1	1	TH	2010	TH	2011	24	FALSE
SEN_TH_128.2010	SEN_TH_078.2011	0.99391	1	1	TH	2010	TH	2011	23	FALSE
SEN_TH_130.2010	SEN_TH_078.2011	0.99467	1	1	TH	2010	TH	2011	24	FALSE
SEN_TH_152.2010	SEN_TH_078.2011	0.99467	1	1	TH	2010	TH	2011	24	FALSE
SEN_TH_156.2010	SEN_TH_078.2011	0.99467	1	1	TH	2010	TH	2011	24	FALSE
SEN_TH_166.2010	SEN_TH_078.2011	0.99467	1	1	TH	2010	TH	2011	24	FALSE
SEN_TH_199.2010	SEN_TH_078.2011	0.99467	1	1	TH	2010	TH	2011	24	FALSE
SEN_TH_210.2010	SEN_TH_078.2011	0.99467	1	1	TH	2010	TH	2011	24	FALSE
SEN_RT_147.2013	SEN_TH_078.2014	0.99169	1	1	RT	2013	TH	2014	24	TRUE
SEN_RT_271.2015	SEN_TH_078.2014	0.9866	1	1	RT	2015	TH	2014	23	TRUE
SEN_TH_074.2007	SEN_TH_079.2007	0.99474	1	1	TH	2007	TH	2007	24	FALSE
SEN_TH_160.2010	SEN_TH_079.2016	0.98875	1	1	TH	2010	TH	2016	24	FALSE
SEN_TH_211.2006	SEN_TH_080.2006	0.99234	1	1	TH	2006	TH	2006	24	FALSE
SEN_RT_271.2015	SEN_TH_080.2014	0.9866	1	1	RT	2015	TH	2014	23	TRUE
SEN_RT_039.2015	SEN_TH_081.2014	0.98742	1	1	RT	2015	TH	2014	24	TRUE
SEN_RT_737.2015	SEN_TH_081.2014	0.98742	1	1	RT	2015	TH	2014	24	TRUE
SEN_RT_698.2015	SEN_TH_082.2007	0.99186	1	1	RT	2015	TH	2007	24	TRUE
SEN_RT_704.2015	SEN_TH_082.2007	0.99186	1	1	RT	2015	TH	2007	24	TRUE
SEN_TH_126.2006	SEN_TH_083.2007	0.98979	1	1	TH	2006	TH	2007	23	FALSE
SEN_TH_238.2012	SEN_TH_084.2017	0.97496	1	1	TH	2012	TH	2017	23	FALSE
SEN_TH_084.2009	SEN_TH_085.2009	0.99123	1	1	TH	2009	TH	2009	24	FALSE
SEN_RT_660.2015	SEN_TH_086.2007	0.99467	1	1	RT	2015	TH	2007	24	TRUE
SEN_TH_021.2011	SEN_TH_087.2011	0.9942	1	1	TH	2011	TH	2011	24	FALSE
SEN_TH_032.2011	SEN_TH_087.2011	0.9942	1	1	TH	2011	TH	2011	24	FALSE
SEN_TH_063.2011	SEN_TH_087.2011	0.9942	1	1	TH	2011	TH	2011	24	FALSE
SEN_TH_004.2008	SEN_TH_088.2008	0.987	1	1	TH	2008	TH	2008	23	FALSE
SEN_TH_014.2008	SEN_TH_088.2008	0.987	1	1	TH	2008	TH	2008	23	FALSE
SEN_TH_023.2008	SEN_TH_088.2008	0.987	1	1	TH	2008	TH	2008	23	FALSE
SEN_TH_036.2008	SEN_TH_088.2008	0.987	1	1	TH	2008	TH	2008	23	FALSE
SEN_TH_068.2008	SEN_TH_088.2008	0.987	1	1	TH	2008	TH	2008	23	FALSE
SEN_RT_039.2015	SEN_TH_088.2015	0.98742	1	1	RT	2015	TH	2015	24	TRUE
SEN_RT_737.2015	SEN_TH_088.2015	0.98742	1	1	RT	2015	TH	2015	24	TRUE
SEN_RT_585.2014	SEN_TH_089.2014	0.99646	1	1	RT	2014	TH	2014	24	TRUE
SEN_TH_070.2008	SEN_TH_090.2008	0.99294	1	1	TH	2008	TH	2008	24	FALSE
SEN_TH_082.2009	SEN_TH_090.2009	0.98617	1	1	TH	2009	TH	2009	23	FALSE
SEN_TH_176.2010	SEN_TH_090.2010	0.99042	1	1	TH	2010	TH	2010	23	FALSE
SEN_TH_069.2012	SEN_TH_090.2012	0.97563	1	1	TH	2012	TH	2012	23	FALSE
SEN_TH_102.2012	SEN_TH_090.2012	0.97563	1	1	TH	2012	TH	2012	23	FALSE
SEN_TH_105.2012	SEN_TH_090.2012	0.97563	1	1	TH	2012	TH	2012	23	FALSE
SEN_TH_209.2012	SEN_TH_090.2012	0.97563	1	1	TH	2012	TH	2012	23	FALSE
SEN_TH_240.2012	SEN_TH_090.2012	0.97563	1	1	TH	2012	TH	2012	23	FALSE
SEN_TH_161.2012	SEN_TH_092.2013	0.99167	1	1	TH	2012	TH	2013	24	FALSE
SEN_TH_166.2012	SEN_TH_092.2013	0.99167	1	1	TH	2012	TH	2013	24	FALSE
SEN_TH_202.2012	SEN_TH_092.2013	0.99167	1	1	TH	2012	TH	2013	24	FALSE
SEN_TH_203.2012	SEN_TH_092.2013	0.99167	1	1	TH	2012	TH	2013	24	FALSE
SEN_TH_226.2012	SEN_TH_092.2013	0.99167	1	1	TH	2012	TH	2013	24	FALSE
SEN_TH_268.2012	SEN_TH_092.2013	0.99167	1	1	TH	2012	TH	2013	24	FALSE
SEN_RT_323.2014	SEN_TH_093.2015	0.98341	1	1	RT	2014	TH	2015	23	TRUE
SEN_TH_116.2007	SEN_TH_094.2007	0.98874	1	1	TH	2007	TH	2007	23	FALSE
SEN_TH_138.2007	SEN_TH_094.2007	0.98874	1	1	TH	2007	TH	2007	23	FALSE
SEN_TH_001.2012	SEN_TH_094.2015	0.99192	1	1	TH	2012	TH	2015	23	FALSE
SEN_TH_108.2012	SEN_TH_094.2015	0.99192	1	1	TH	2012	TH	2015	23	FALSE
SEN_TH_004.2008	SEN_TH_095.2008	0.987	1	1	TH	2008	TH	2008	23	FALSE
SEN_TH_014.2008	SEN_TH_095.2008	0.987	1	1	TH	2008	TH	2008	23	FALSE
SEN_TH_023.2008	SEN_TH_095.2008	0.987	1	1	TH	2008	TH	2008	23	FALSE
SEN_TH_036.2008	SEN_TH_095.2008	0.987	1	1	TH	2008	TH	2008	23	FALSE
SEN_TH_068.2008	SEN_TH_095.2008	0.987	1	1	TH	2008	TH	2008	23	FALSE
SEN_TH_088.2008	SEN_TH_095.2008	0.987	1	1	TH	2008	TH	2008	23	FALSE
SEN_TH_027.2010	SEN_TH_095.2010	0.99288	1	1	TH	2010	TH	2010	23	FALSE
SEN_TH_036.2010	SEN_TH_095.2010	0.99288	1	1	TH	2010	TH	2010	23	FALSE
SEN_TH_048.2010	SEN_TH_095.2010	0.99288	1	1	TH	2010	TH	2010	23	FALSE
SEN_TH_049.2010	SEN_TH_095.2010	0.99288	1	1	TH	2010	TH	2010	23	FALSE
SEN_TH_050.2010	SEN_TH_095.2010	0.99288	1	1	TH	2010	TH	2010	23	FALSE
SEN_TH_174.2010	SEN_TH_095.2010	0.99288	1	1	TH	2010	TH	2010	23	FALSE
SEN_RT_660.2015	SEN_TH_095.2011	0.99467	1	1	RT	2015	TH	2011	24	TRUE
SEN_TH_005.2011	SEN_TH_095.2011	0.99467	1	1	TH	2011	TH	2011	24	FALSE
SEN_TH_010.2010	SEN_TH_095.2011	0.99467	1	1	TH	2010	TH	2011	24	FALSE
SEN_TH_012.2010	SEN_TH_095.2011	0.99467	1	1	TH	2010	TH	2011	24	FALSE
SEN_TH_014.2011	SEN_TH_095.2011	0.99467	1	1	TH	2011	TH	2011	24	FALSE
SEN_TH_018.2011	SEN_TH_095.2011	0.99467	1	1	TH	2011	TH	2011	24	FALSE
SEN_TH_019.2011	SEN_TH_095.2011	0.99467	1	1	TH	2011	TH	2011	24	FALSE
SEN_TH_025.2010	SEN_TH_095.2011	0.99467	1	1	TH	2010	TH	2011	24	FALSE
SEN_TH_026.2011	SEN_TH_095.2011	0.99467	1	1	TH	2011	TH	2011	24	FALSE
SEN_TH_031.2011	SEN_TH_095.2011	0.99467	1	1	TH	2011	TH	2011	24	FALSE
SEN_TH_054.2011	SEN_TH_095.2011	0.99467	1	1	TH	2011	TH	2011	24	FALSE
SEN_TH_062.2009	SEN_TH_095.2011	0.99467	1	1	TH	2009	TH	2011	24	FALSE
SEN_TH_064.2011	SEN_TH_095.2011	0.99467	1	1	TH	2011	TH	2011	24	FALSE
SEN_TH_078.2011	SEN_TH_095.2011	0.99467	1	1	TH	2011	TH	2011	24	FALSE
SEN_TH_086.2007	SEN_TH_095.2011	0.99467	1	1	TH	2007	TH	2011	24	FALSE
SEN_TH_106.2009	SEN_TH_095.2011	0.99467	1	1	TH	2009	TH	2011	24	FALSE
SEN_TH_125.2010	SEN_TH_095.2011	0.99467	1	1	TH	2010	TH	2011	24	FALSE
SEN_TH_128.2010	SEN_TH_095.2011	0.99391	1	1	TH	2010	TH	2011	23	FALSE
SEN_TH_130.2010	SEN_TH_095.2011	0.99467	1	1	TH	2010	TH	2011	24	FALSE
SEN_TH_152.2010	SEN_TH_095.2011	0.99467	1	1	TH	2010	TH	2011	24	FALSE
SEN_TH_156.2010	SEN_TH_095.2011	0.99467	1	1	TH	2010	TH	2011	24	FALSE
SEN_TH_166.2010	SEN_TH_095.2011	0.99467	1	1	TH	2010	TH	2011	24	FALSE
SEN_TH_199.2010	SEN_TH_095.2011	0.99467	1	1	TH	2010	TH	2011	24	FALSE
SEN_TH_210.2010	SEN_TH_095.2011	0.99467	1	1	TH	2010	TH	2011	24	FALSE
SEN_TH_047.2011	SEN_TH_095.2012	0.99188	1	1	TH	2011	TH	2012	24	FALSE
SEN_TH_048.2011	SEN_TH_095.2012	0.99188	1	1	TH	2011	TH	2012	24	FALSE
SEN_TH_050.2011	SEN_TH_095.2012	0.99188	1	1	TH	2011	TH	2012	24	FALSE
SEN_TH_096.2011	SEN_TH_095.2012	0.99188	1	1	TH	2011	TH	2012	24	FALSE
SEN_TH_124.2011	SEN_TH_095.2012	0.99188	1	1	TH	2011	TH	2012	24	FALSE
SEN_TH_137.2011	SEN_TH_095.2012	0.99188	1	1	TH	2011	TH	2012	24	FALSE
SEN_RT_120.2012	SEN_TH_095.2013	0.992	1	1	RT	2012	TH	2013	23	TRUE
SEN_RT_377.2012	SEN_TH_095.2013	0.992	1	1	RT	2012	TH	2013	23	TRUE
SEN_TH_051.2013	SEN_TH_095.2013	0.992	1	1	TH	2013	TH	2013	23	FALSE
SEN_TH_068.2012	SEN_TH_095.2013	0.992	1	1	TH	2012	TH	2013	23	FALSE
SEN_TH_219.2012	SEN_TH_095.2013	0.992	1	1	TH	2012	TH	2013	23	FALSE
SEN_TH_262.2012	SEN_TH_095.2013	0.992	1	1	TH	2012	TH	2013	23	FALSE
SEN_TH_160.2010	SEN_TH_095.2016	0.98875	1	1	TH	2010	TH	2016	24	FALSE
SEN_TH_047.2011	SEN_TH_096.2011	0.99188	1	1	TH	2011	TH	2011	24	FALSE
SEN_TH_048.2011	SEN_TH_096.2011	0.99188	1	1	TH	2011	TH	2011	24	FALSE
SEN_TH_050.2011	SEN_TH_096.2011	0.99188	1	1	TH	2011	TH	2011	24	FALSE
SEN_TH_047.2011	SEN_TH_096.2012	0.99188	1	1	TH	2011	TH	2012	24	FALSE
SEN_TH_048.2011	SEN_TH_096.2012	0.99188	1	1	TH	2011	TH	2012	24	FALSE
SEN_TH_050.2011	SEN_TH_096.2012	0.99188	1	1	TH	2011	TH	2012	24	FALSE
SEN_TH_095.2012	SEN_TH_096.2012	0.99188	1	1	TH	2012	TH	2012	24	FALSE
SEN_TH_096.2011	SEN_TH_096.2012	0.99188	1	1	TH	2011	TH	2012	24	FALSE
SEN_TH_124.2011	SEN_TH_096.2012	0.99188	1	1	TH	2011	TH	2012	24	FALSE
SEN_TH_137.2011	SEN_TH_096.2012	0.99188	1	1	TH	2011	TH	2012	24	FALSE
SEN_TH_001.2012	SEN_TH_096.2015	0.99192	1	1	TH	2012	TH	2015	23	FALSE
SEN_TH_108.2012	SEN_TH_096.2015	0.99192	1	1	TH	2012	TH	2015	23	FALSE
SEN_TH_121.2011	SEN_TH_097.2011	0.99346	1	1	TH	2011	TH	2011	23	FALSE
SEN_TH_140.2011	SEN_TH_097.2011	0.99346	1	1	TH	2011	TH	2011	23	FALSE
SEN_TH_198.2012	SEN_TH_097.2013	0.99023	1	1	TH	2012	TH	2013	23	FALSE
SEN_TH_134.2006	SEN_TH_098.2006	0.98635	1	1	TH	2006	TH	2006	24	FALSE
SEN_RT_660.2015	SEN_TH_098.2011	0.99467	1	1	RT	2015	TH	2011	24	TRUE
SEN_TH_005.2011	SEN_TH_098.2011	0.99467	1	1	TH	2011	TH	2011	24	FALSE
SEN_TH_010.2010	SEN_TH_098.2011	0.99467	1	1	TH	2010	TH	2011	24	FALSE
SEN_TH_012.2010	SEN_TH_098.2011	0.99467	1	1	TH	2010	TH	2011	24	FALSE
SEN_TH_014.2011	SEN_TH_098.2011	0.99467	1	1	TH	2011	TH	2011	24	FALSE
SEN_TH_018.2011	SEN_TH_098.2011	0.99467	1	1	TH	2011	TH	2011	24	FALSE
SEN_TH_019.2011	SEN_TH_098.2011	0.99467	1	1	TH	2011	TH	2011	24	FALSE
SEN_TH_025.2010	SEN_TH_098.2011	0.99467	1	1	TH	2010	TH	2011	24	FALSE
SEN_TH_026.2011	SEN_TH_098.2011	0.99467	1	1	TH	2011	TH	2011	24	FALSE
SEN_TH_031.2011	SEN_TH_098.2011	0.99467	1	1	TH	2011	TH	2011	24	FALSE
SEN_TH_054.2011	SEN_TH_098.2011	0.99467	1	1	TH	2011	TH	2011	24	FALSE
SEN_TH_062.2009	SEN_TH_098.2011	0.99467	1	1	TH	2009	TH	2011	24	FALSE
SEN_TH_064.2011	SEN_TH_098.2011	0.99467	1	1	TH	2011	TH	2011	24	FALSE
SEN_TH_078.2011	SEN_TH_098.2011	0.99467	1	1	TH	2011	TH	2011	24	FALSE
SEN_TH_086.2007	SEN_TH_098.2011	0.99467	1	1	TH	2007	TH	2011	24	FALSE
SEN_TH_095.2011	SEN_TH_098.2011	0.99467	1	1	TH	2011	TH	2011	24	FALSE
SEN_TH_106.2009	SEN_TH_098.2011	0.99467	1	1	TH	2009	TH	2011	24	FALSE
SEN_TH_125.2010	SEN_TH_098.2011	0.99467	1	1	TH	2010	TH	2011	24	FALSE
SEN_TH_128.2010	SEN_TH_098.2011	0.99391	1	1	TH	2010	TH	2011	23	FALSE
SEN_TH_130.2010	SEN_TH_098.2011	0.99467	1	1	TH	2010	TH	2011	24	FALSE
SEN_TH_152.2010	SEN_TH_098.2011	0.99467	1	1	TH	2010	TH	2011	24	FALSE
SEN_TH_156.2010	SEN_TH_098.2011	0.99467	1	1	TH	2010	TH	2011	24	FALSE
SEN_TH_166.2010	SEN_TH_098.2011	0.99467	1	1	TH	2010	TH	2011	24	FALSE
SEN_TH_199.2010	SEN_TH_098.2011	0.99467	1	1	TH	2010	TH	2011	24	FALSE
SEN_TH_210.2010	SEN_TH_098.2011	0.99467	1	1	TH	2010	TH	2011	24	FALSE
SEN_RT_391.2012	SEN_TH_098.2012	0.98304	1	1	RT	2012	TH	2012	24	TRUE
SEN_TH_023.2011	SEN_TH_098.2012	0.97838	1	1	TH	2011	TH	2012	23	FALSE
SEN_TH_038.2012	SEN_TH_098.2012	0.98304	1	1	TH	2012	TH	2012	24	FALSE
SEN_TH_043.2012	SEN_TH_098.2012	0.98304	1	1	TH	2012	TH	2012	24	FALSE
SEN_TH_061.2012	SEN_TH_098.2012	0.98304	1	1	TH	2012	TH	2012	24	FALSE
SEN_TH_099.2011	SEN_TH_098.2012	0.98304	1	1	TH	2011	TH	2012	24	FALSE
SEN_TH_198.2012	SEN_TH_098.2013	0.99023	1	1	TH	2012	TH	2013	23	FALSE
SEN_RT_660.2015	SEN_TH_098.2014	0.99467	1	1	RT	2015	TH	2014	24	TRUE
SEN_TH_005.2011	SEN_TH_098.2014	0.99467	1	1	TH	2011	TH	2014	24	FALSE
SEN_TH_010.2010	SEN_TH_098.2014	0.99467	1	1	TH	2010	TH	2014	24	FALSE
SEN_TH_012.2010	SEN_TH_098.2014	0.99467	1	1	TH	2010	TH	2014	24	FALSE
SEN_TH_014.2011	SEN_TH_098.2014	0.99467	1	1	TH	2011	TH	2014	24	FALSE
SEN_TH_018.2011	SEN_TH_098.2014	0.99467	1	1	TH	2011	TH	2014	24	FALSE
SEN_TH_019.2011	SEN_TH_098.2014	0.99467	1	1	TH	2011	TH	2014	24	FALSE
SEN_TH_025.2010	SEN_TH_098.2014	0.99467	1	1	TH	2010	TH	2014	24	FALSE
SEN_TH_025.2012	SEN_TH_098.2014	0.99467	1	1	TH	2012	TH	2014	24	FALSE
SEN_TH_026.2011	SEN_TH_098.2014	0.99467	1	1	TH	2011	TH	2014	24	FALSE
SEN_TH_031.2011	SEN_TH_098.2014	0.99467	1	1	TH	2011	TH	2014	24	FALSE
SEN_TH_035.2012	SEN_TH_098.2014	0.99467	1	1	TH	2012	TH	2014	24	FALSE
SEN_TH_054.2011	SEN_TH_098.2014	0.99467	1	1	TH	2011	TH	2014	24	FALSE
SEN_TH_054.2012	SEN_TH_098.2014	0.99467	1	1	TH	2012	TH	2014	24	FALSE
SEN_TH_062.2009	SEN_TH_098.2014	0.99467	1	1	TH	2009	TH	2014	24	FALSE
SEN_TH_064.2011	SEN_TH_098.2014	0.99467	1	1	TH	2011	TH	2014	24	FALSE
SEN_TH_071.2012	SEN_TH_098.2014	0.99467	1	1	TH	2012	TH	2014	24	FALSE
SEN_TH_078.2011	SEN_TH_098.2014	0.99467	1	1	TH	2011	TH	2014	24	FALSE
SEN_TH_086.2007	SEN_TH_098.2014	0.99467	1	1	TH	2007	TH	2014	24	FALSE
SEN_TH_095.2011	SEN_TH_098.2014	0.99467	1	1	TH	2011	TH	2014	24	FALSE
SEN_TH_098.2011	SEN_TH_098.2014	0.99467	1	1	TH	2011	TH	2014	24	FALSE
SEN_TH_101.2011	SEN_TH_098.2014	0.99467	1	1	TH	2011	TH	2014	24	FALSE
SEN_TH_103.2011	SEN_TH_098.2014	0.99467	1	1	TH	2011	TH	2014	24	FALSE
SEN_TH_104.2011	SEN_TH_098.2014	0.99467	1	1	TH	2011	TH	2014	24	FALSE
SEN_TH_105.2011	SEN_TH_098.2014	0.99467	1	1	TH	2011	TH	2014	24	FALSE
SEN_TH_106.2009	SEN_TH_098.2014	0.99467	1	1	TH	2009	TH	2014	24	FALSE
SEN_TH_106.2011	SEN_TH_098.2014	0.99467	1	1	TH	2011	TH	2014	24	FALSE
SEN_TH_110.2011	SEN_TH_098.2014	0.99467	1	1	TH	2011	TH	2014	24	FALSE
SEN_TH_111.2011	SEN_TH_098.2014	0.99467	1	1	TH	2011	TH	2014	24	FALSE
SEN_TH_114.2012	SEN_TH_098.2014	0.99467	1	1	TH	2012	TH	2014	24	FALSE
SEN_TH_117.2011	SEN_TH_098.2014	0.99467	1	1	TH	2011	TH	2014	24	FALSE
SEN_TH_122.2011	SEN_TH_098.2014	0.99467	1	1	TH	2011	TH	2014	24	FALSE
SEN_TH_123.2011	SEN_TH_098.2014	0.99467	1	1	TH	2011	TH	2014	24	FALSE
SEN_TH_125.2010	SEN_TH_098.2014	0.99467	1	1	TH	2010	TH	2014	24	FALSE
SEN_TH_127.2011	SEN_TH_098.2014	0.99467	1	1	TH	2011	TH	2014	24	FALSE
SEN_TH_127.2012	SEN_TH_098.2014	0.99234	1	1	TH	2012	TH	2014	23	FALSE
SEN_TH_128.2010	SEN_TH_098.2014	0.99391	1	1	TH	2010	TH	2014	23	FALSE
SEN_TH_130.2010	SEN_TH_098.2014	0.99467	1	1	TH	2010	TH	2014	24	FALSE
SEN_TH_132.2011	SEN_TH_098.2014	0.99467	1	1	TH	2011	TH	2014	24	FALSE
SEN_TH_134.2011	SEN_TH_098.2014	0.99467	1	1	TH	2011	TH	2014	24	FALSE
SEN_TH_135.2011	SEN_TH_098.2014	0.99467	1	1	TH	2011	TH	2014	24	FALSE
SEN_TH_136.2011	SEN_TH_098.2014	0.99467	1	1	TH	2011	TH	2014	24	FALSE
SEN_TH_142.2012	SEN_TH_098.2014	0.99467	1	1	TH	2012	TH	2014	24	FALSE
SEN_TH_145.2011	SEN_TH_098.2014	0.99467	1	1	TH	2011	TH	2014	24	FALSE
SEN_TH_146.2011	SEN_TH_098.2014	0.99467	1	1	TH	2011	TH	2014	24	FALSE
SEN_TH_150.2012	SEN_TH_098.2014	0.99467	1	1	TH	2012	TH	2014	24	FALSE
SEN_TH_152.2010	SEN_TH_098.2014	0.99467	1	1	TH	2010	TH	2014	24	FALSE
SEN_TH_156.2010	SEN_TH_098.2014	0.99467	1	1	TH	2010	TH	2014	24	FALSE
SEN_TH_162.2012	SEN_TH_098.2014	0.99467	1	1	TH	2012	TH	2014	24	FALSE
SEN_TH_166.2010	SEN_TH_098.2014	0.99467	1	1	TH	2010	TH	2014	24	FALSE
SEN_TH_170.2012	SEN_TH_098.2014	0.99467	1	1	TH	2012	TH	2014	24	FALSE
SEN_TH_182.2012	SEN_TH_098.2014	0.99467	1	1	TH	2012	TH	2014	24	FALSE
SEN_TH_196.2012	SEN_TH_098.2014	0.99467	1	1	TH	2012	TH	2014	24	FALSE
SEN_TH_199.2010	SEN_TH_098.2014	0.99467	1	1	TH	2010	TH	2014	24	FALSE
SEN_TH_210.2010	SEN_TH_098.2014	0.99467	1	1	TH	2010	TH	2014	24	FALSE
SEN_TH_214.2012	SEN_TH_098.2014	0.99467	1	1	TH	2012	TH	2014	24	FALSE
SEN_TH_230.2012	SEN_TH_098.2014	0.99467	1	1	TH	2012	TH	2014	24	FALSE
SEN_TH_242.2012	SEN_TH_098.2014	0.99467	1	1	TH	2012	TH	2014	24	FALSE
SEN_TH_258.2012	SEN_TH_098.2014	0.99467	1	1	TH	2012	TH	2014	24	FALSE
SEN_TH_285.2012	SEN_TH_098.2014	0.99467	1	1	TH	2012	TH	2014	24	FALSE
SEN_TH_287.2012	SEN_TH_098.2014	0.99467	1	1	TH	2012	TH	2014	24	FALSE
SEN_RT_391.2012	SEN_TH_099.2011	0.98304	1	1	RT	2012	TH	2011	24	TRUE
SEN_TH_008.2012	SEN_TH_099.2012	0.9942	1	1	TH	2012	TH	2012	24	FALSE
SEN_TH_009.2012	SEN_TH_099.2012	0.9942	1	1	TH	2012	TH	2012	24	FALSE
SEN_TH_021.2011	SEN_TH_099.2012	0.9942	1	1	TH	2011	TH	2012	24	FALSE
SEN_TH_032.2011	SEN_TH_099.2012	0.9942	1	1	TH	2011	TH	2012	24	FALSE
SEN_TH_063.2011	SEN_TH_099.2012	0.9942	1	1	TH	2011	TH	2012	24	FALSE
SEN_TH_087.2011	SEN_TH_099.2012	0.9942	1	1	TH	2011	TH	2012	24	FALSE
SEN_TH_017.2013	SEN_TH_099.2013	0.99542	1	1	TH	2013	TH	2013	24	FALSE
SEN_TH_036.2013	SEN_TH_099.2013	0.99542	1	1	TH	2013	TH	2013	24	FALSE
SEN_TH_050.2013	SEN_TH_099.2013	0.99542	1	1	TH	2013	TH	2013	24	FALSE
SEN_TH_106.2012	SEN_TH_099.2013	0.99542	1	1	TH	2012	TH	2013	24	FALSE
SEN_TH_221.2012	SEN_TH_099.2013	0.99542	1	1	TH	2012	TH	2013	24	FALSE
SEN_TH_264.2012	SEN_TH_099.2013	0.99542	1	1	TH	2012	TH	2013	24	FALSE
SEN_TH_103.2006	SEN_TH_099.2017	0.99085	1	1	TH	2006	TH	2017	24	FALSE
SEN_TH_004.2008	SEN_TH_101.2008	0.987	1	1	TH	2008	TH	2008	23	FALSE
SEN_TH_014.2008	SEN_TH_101.2008	0.987	1	1	TH	2008	TH	2008	23	FALSE
SEN_TH_023.2008	SEN_TH_101.2008	0.987	1	1	TH	2008	TH	2008	23	FALSE
SEN_TH_036.2008	SEN_TH_101.2008	0.987	1	1	TH	2008	TH	2008	23	FALSE
SEN_TH_044.2008	SEN_TH_101.2008	0.98991	1	1	TH	2008	TH	2008	24	FALSE
SEN_TH_068.2008	SEN_TH_101.2008	0.987	1	1	TH	2008	TH	2008	23	FALSE
SEN_TH_088.2008	SEN_TH_101.2008	0.987	1	1	TH	2008	TH	2008	23	FALSE
SEN_TH_095.2008	SEN_TH_101.2008	0.987	1	1	TH	2008	TH	2008	23	FALSE
SEN_TH_112.2008	SEN_TH_101.2008	0.987	1	1	TH	2008	TH	2008	23	FALSE
SEN_TH_120.2008	SEN_TH_101.2008	0.987	1	1	TH	2008	TH	2008	23	FALSE
SEN_TH_173.2008	SEN_TH_101.2008	0.987	1	1	TH	2008	TH	2008	23	FALSE
SEN_TH_188.2008	SEN_TH_101.2008	0.987	1	1	TH	2008	TH	2008	23	FALSE
SEN_TH_214.2008	SEN_TH_101.2008	0.987	1	1	TH	2008	TH	2008	23	FALSE
SEN_TH_216.2008	SEN_TH_101.2008	0.987	1	1	TH	2008	TH	2008	23	FALSE
SEN_TH_217.2008	SEN_TH_101.2008	0.987	1	1	TH	2008	TH	2008	23	FALSE
SEN_TH_228.2008	SEN_TH_101.2008	0.987	1	1	TH	2008	TH	2008	23	FALSE
SEN_RT_660.2015	SEN_TH_101.2011	0.99467	1	1	RT	2015	TH	2011	24	TRUE
SEN_TH_005.2011	SEN_TH_101.2011	0.99467	1	1	TH	2011	TH	2011	24	FALSE
SEN_TH_010.2010	SEN_TH_101.2011	0.99467	1	1	TH	2010	TH	2011	24	FALSE
SEN_TH_012.2010	SEN_TH_101.2011	0.99467	1	1	TH	2010	TH	2011	24	FALSE
SEN_TH_014.2011	SEN_TH_101.2011	0.99467	1	1	TH	2011	TH	2011	24	FALSE
SEN_TH_018.2011	SEN_TH_101.2011	0.99467	1	1	TH	2011	TH	2011	24	FALSE
SEN_TH_019.2011	SEN_TH_101.2011	0.99467	1	1	TH	2011	TH	2011	24	FALSE
SEN_TH_025.2010	SEN_TH_101.2011	0.99467	1	1	TH	2010	TH	2011	24	FALSE
SEN_TH_026.2011	SEN_TH_101.2011	0.99467	1	1	TH	2011	TH	2011	24	FALSE
SEN_TH_031.2011	SEN_TH_101.2011	0.99467	1	1	TH	2011	TH	2011	24	FALSE
SEN_TH_054.2011	SEN_TH_101.2011	0.99467	1	1	TH	2011	TH	2011	24	FALSE
SEN_TH_062.2009	SEN_TH_101.2011	0.99467	1	1	TH	2009	TH	2011	24	FALSE
SEN_TH_064.2011	SEN_TH_101.2011	0.99467	1	1	TH	2011	TH	2011	24	FALSE
SEN_TH_078.2011	SEN_TH_101.2011	0.99467	1	1	TH	2011	TH	2011	24	FALSE
SEN_TH_086.2007	SEN_TH_101.2011	0.99467	1	1	TH	2007	TH	2011	24	FALSE
SEN_TH_095.2011	SEN_TH_101.2011	0.99467	1	1	TH	2011	TH	2011	24	FALSE
SEN_TH_098.2011	SEN_TH_101.2011	0.99467	1	1	TH	2011	TH	2011	24	FALSE
SEN_TH_106.2009	SEN_TH_101.2011	0.99467	1	1	TH	2009	TH	2011	24	FALSE
SEN_TH_125.2010	SEN_TH_101.2011	0.99467	1	1	TH	2010	TH	2011	24	FALSE
SEN_TH_128.2010	SEN_TH_101.2011	0.99391	1	1	TH	2010	TH	2011	23	FALSE
SEN_TH_130.2010	SEN_TH_101.2011	0.99467	1	1	TH	2010	TH	2011	24	FALSE
SEN_TH_152.2010	SEN_TH_101.2011	0.99467	1	1	TH	2010	TH	2011	24	FALSE
SEN_TH_156.2010	SEN_TH_101.2011	0.99467	1	1	TH	2010	TH	2011	24	FALSE
SEN_TH_166.2010	SEN_TH_101.2011	0.99467	1	1	TH	2010	TH	2011	24	FALSE
SEN_TH_199.2010	SEN_TH_101.2011	0.99467	1	1	TH	2010	TH	2011	24	FALSE
SEN_TH_210.2010	SEN_TH_101.2011	0.99467	1	1	TH	2010	TH	2011	24	FALSE
SEN_RT_660.2015	SEN_TH_103.2011	0.99467	1	1	RT	2015	TH	2011	24	TRUE
SEN_TH_005.2011	SEN_TH_103.2011	0.99467	1	1	TH	2011	TH	2011	24	FALSE
SEN_TH_010.2010	SEN_TH_103.2011	0.99467	1	1	TH	2010	TH	2011	24	FALSE
SEN_TH_012.2010	SEN_TH_103.2011	0.99467	1	1	TH	2010	TH	2011	24	FALSE
SEN_TH_014.2011	SEN_TH_103.2011	0.99467	1	1	TH	2011	TH	2011	24	FALSE
SEN_TH_018.2011	SEN_TH_103.2011	0.99467	1	1	TH	2011	TH	2011	24	FALSE
SEN_TH_019.2011	SEN_TH_103.2011	0.99467	1	1	TH	2011	TH	2011	24	FALSE
SEN_TH_025.2010	SEN_TH_103.2011	0.99467	1	1	TH	2010	TH	2011	24	FALSE
SEN_TH_026.2011	SEN_TH_103.2011	0.99467	1	1	TH	2011	TH	2011	24	FALSE
SEN_TH_031.2011	SEN_TH_103.2011	0.99467	1	1	TH	2011	TH	2011	24	FALSE
SEN_TH_054.2011	SEN_TH_103.2011	0.99467	1	1	TH	2011	TH	2011	24	FALSE
SEN_TH_062.2009	SEN_TH_103.2011	0.99467	1	1	TH	2009	TH	2011	24	FALSE
SEN_TH_064.2011	SEN_TH_103.2011	0.99467	1	1	TH	2011	TH	2011	24	FALSE
SEN_TH_078.2011	SEN_TH_103.2011	0.99467	1	1	TH	2011	TH	2011	24	FALSE
SEN_TH_086.2007	SEN_TH_103.2011	0.99467	1	1	TH	2007	TH	2011	24	FALSE
SEN_TH_095.2011	SEN_TH_103.2011	0.99467	1	1	TH	2011	TH	2011	24	FALSE
SEN_TH_098.2011	SEN_TH_103.2011	0.99467	1	1	TH	2011	TH	2011	24	FALSE
SEN_TH_101.2011	SEN_TH_103.2011	0.99467	1	1	TH	2011	TH	2011	24	FALSE
SEN_TH_106.2009	SEN_TH_103.2011	0.99467	1	1	TH	2009	TH	2011	24	FALSE
SEN_TH_125.2010	SEN_TH_103.2011	0.99467	1	1	TH	2010	TH	2011	24	FALSE
SEN_TH_128.2010	SEN_TH_103.2011	0.99391	1	1	TH	2010	TH	2011	23	FALSE
SEN_TH_130.2010	SEN_TH_103.2011	0.99467	1	1	TH	2010	TH	2011	24	FALSE
SEN_TH_152.2010	SEN_TH_103.2011	0.99467	1	1	TH	2010	TH	2011	24	FALSE
SEN_TH_156.2010	SEN_TH_103.2011	0.99467	1	1	TH	2010	TH	2011	24	FALSE
SEN_TH_166.2010	SEN_TH_103.2011	0.99467	1	1	TH	2010	TH	2011	24	FALSE
SEN_TH_199.2010	SEN_TH_103.2011	0.99467	1	1	TH	2010	TH	2011	24	FALSE
SEN_TH_210.2010	SEN_TH_103.2011	0.99467	1	1	TH	2010	TH	2011	24	FALSE
SEN_RT_271.2015	SEN_TH_103.2014	0.9866	1	1	RT	2015	TH	2014	23	TRUE
SEN_TH_146.2010	SEN_TH_104.2010	0.99193	1	1	TH	2010	TH	2010	23	FALSE
SEN_TH_147.2010	SEN_TH_104.2010	0.99193	1	1	TH	2010	TH	2010	23	FALSE
SEN_RT_660.2015	SEN_TH_104.2011	0.99467	1	1	RT	2015	TH	2011	24	TRUE
SEN_TH_005.2011	SEN_TH_104.2011	0.99467	1	1	TH	2011	TH	2011	24	FALSE
SEN_TH_010.2010	SEN_TH_104.2011	0.99467	1	1	TH	2010	TH	2011	24	FALSE
SEN_TH_012.2010	SEN_TH_104.2011	0.99467	1	1	TH	2010	TH	2011	24	FALSE
SEN_TH_014.2011	SEN_TH_104.2011	0.99467	1	1	TH	2011	TH	2011	24	FALSE
SEN_TH_018.2011	SEN_TH_104.2011	0.99467	1	1	TH	2011	TH	2011	24	FALSE
SEN_TH_019.2011	SEN_TH_104.2011	0.99467	1	1	TH	2011	TH	2011	24	FALSE
SEN_TH_025.2010	SEN_TH_104.2011	0.99467	1	1	TH	2010	TH	2011	24	FALSE
SEN_TH_026.2011	SEN_TH_104.2011	0.99467	1	1	TH	2011	TH	2011	24	FALSE
SEN_TH_031.2011	SEN_TH_104.2011	0.99467	1	1	TH	2011	TH	2011	24	FALSE
SEN_TH_054.2011	SEN_TH_104.2011	0.99467	1	1	TH	2011	TH	2011	24	FALSE
SEN_TH_062.2009	SEN_TH_104.2011	0.99467	1	1	TH	2009	TH	2011	24	FALSE
SEN_TH_064.2011	SEN_TH_104.2011	0.99467	1	1	TH	2011	TH	2011	24	FALSE
SEN_TH_078.2011	SEN_TH_104.2011	0.99467	1	1	TH	2011	TH	2011	24	FALSE
SEN_TH_086.2007	SEN_TH_104.2011	0.99467	1	1	TH	2007	TH	2011	24	FALSE
SEN_TH_095.2011	SEN_TH_104.2011	0.99467	1	1	TH	2011	TH	2011	24	FALSE
SEN_TH_098.2011	SEN_TH_104.2011	0.99467	1	1	TH	2011	TH	2011	24	FALSE
SEN_TH_101.2011	SEN_TH_104.2011	0.99467	1	1	TH	2011	TH	2011	24	FALSE
SEN_TH_103.2011	SEN_TH_104.2011	0.99467	1	1	TH	2011	TH	2011	24	FALSE
SEN_TH_106.2009	SEN_TH_104.2011	0.99467	1	1	TH	2009	TH	2011	24	FALSE
SEN_TH_125.2010	SEN_TH_104.2011	0.99467	1	1	TH	2010	TH	2011	24	FALSE
SEN_TH_128.2010	SEN_TH_104.2011	0.99391	1	1	TH	2010	TH	2011	23	FALSE
SEN_TH_130.2010	SEN_TH_104.2011	0.99467	1	1	TH	2010	TH	2011	24	FALSE
SEN_TH_152.2010	SEN_TH_104.2011	0.99467	1	1	TH	2010	TH	2011	24	FALSE
SEN_TH_156.2010	SEN_TH_104.2011	0.99467	1	1	TH	2010	TH	2011	24	FALSE
SEN_TH_166.2010	SEN_TH_104.2011	0.99467	1	1	TH	2010	TH	2011	24	FALSE
SEN_TH_199.2010	SEN_TH_104.2011	0.99467	1	1	TH	2010	TH	2011	24	FALSE
SEN_TH_210.2010	SEN_TH_104.2011	0.99467	1	1	TH	2010	TH	2011	24	FALSE
SEN_TH_001.2012	SEN_TH_104.2015	0.99192	1	1	TH	2012	TH	2015	23	FALSE
SEN_TH_013.2011	SEN_TH_104.2015	0.9888	1	1	TH	2011	TH	2015	23	FALSE
SEN_TH_108.2012	SEN_TH_104.2015	0.99192	1	1	TH	2012	TH	2015	24	FALSE
SEN_TH_004.2008	SEN_TH_105.2008	0.987	1	1	TH	2008	TH	2008	23	FALSE
SEN_TH_014.2008	SEN_TH_105.2008	0.987	1	1	TH	2008	TH	2008	23	FALSE
SEN_TH_023.2008	SEN_TH_105.2008	0.987	1	1	TH	2008	TH	2008	23	FALSE
SEN_TH_036.2008	SEN_TH_105.2008	0.987	1	1	TH	2008	TH	2008	23	FALSE
SEN_TH_044.2008	SEN_TH_105.2008	0.98991	1	1	TH	2008	TH	2008	24	FALSE
SEN_TH_068.2008	SEN_TH_105.2008	0.987	1	1	TH	2008	TH	2008	23	FALSE
SEN_TH_088.2008	SEN_TH_105.2008	0.987	1	1	TH	2008	TH	2008	23	FALSE
SEN_TH_095.2008	SEN_TH_105.2008	0.987	1	1	TH	2008	TH	2008	23	FALSE
SEN_TH_101.2008	SEN_TH_105.2008	0.98991	1	1	TH	2008	TH	2008	24	FALSE
SEN_TH_112.2008	SEN_TH_105.2008	0.987	1	1	TH	2008	TH	2008	23	FALSE
SEN_TH_120.2008	SEN_TH_105.2008	0.987	1	1	TH	2008	TH	2008	23	FALSE
SEN_TH_173.2008	SEN_TH_105.2008	0.987	1	1	TH	2008	TH	2008	23	FALSE
SEN_TH_188.2008	SEN_TH_105.2008	0.987	1	1	TH	2008	TH	2008	23	FALSE
SEN_TH_214.2008	SEN_TH_105.2008	0.987	1	1	TH	2008	TH	2008	23	FALSE
SEN_TH_216.2008	SEN_TH_105.2008	0.987	1	1	TH	2008	TH	2008	23	FALSE
SEN_TH_217.2008	SEN_TH_105.2008	0.987	1	1	TH	2008	TH	2008	23	FALSE
SEN_TH_228.2008	SEN_TH_105.2008	0.987	1	1	TH	2008	TH	2008	23	FALSE
SEN_RT_660.2015	SEN_TH_105.2011	0.99467	1	1	RT	2015	TH	2011	24	TRUE
SEN_TH_005.2011	SEN_TH_105.2011	0.99467	1	1	TH	2011	TH	2011	24	FALSE
SEN_TH_010.2010	SEN_TH_105.2011	0.99467	1	1	TH	2010	TH	2011	24	FALSE
SEN_TH_012.2010	SEN_TH_105.2011	0.99467	1	1	TH	2010	TH	2011	24	FALSE
SEN_TH_014.2011	SEN_TH_105.2011	0.99467	1	1	TH	2011	TH	2011	24	FALSE
SEN_TH_018.2011	SEN_TH_105.2011	0.99467	1	1	TH	2011	TH	2011	24	FALSE
SEN_TH_019.2011	SEN_TH_105.2011	0.99467	1	1	TH	2011	TH	2011	24	FALSE
SEN_TH_025.2010	SEN_TH_105.2011	0.99467	1	1	TH	2010	TH	2011	24	FALSE
SEN_TH_026.2011	SEN_TH_105.2011	0.99467	1	1	TH	2011	TH	2011	24	FALSE
SEN_TH_031.2011	SEN_TH_105.2011	0.99467	1	1	TH	2011	TH	2011	24	FALSE
SEN_TH_054.2011	SEN_TH_105.2011	0.99467	1	1	TH	2011	TH	2011	24	FALSE
SEN_TH_062.2009	SEN_TH_105.2011	0.99467	1	1	TH	2009	TH	2011	24	FALSE
SEN_TH_064.2011	SEN_TH_105.2011	0.99467	1	1	TH	2011	TH	2011	24	FALSE
SEN_TH_078.2011	SEN_TH_105.2011	0.99467	1	1	TH	2011	TH	2011	24	FALSE
SEN_TH_086.2007	SEN_TH_105.2011	0.99467	1	1	TH	2007	TH	2011	24	FALSE
SEN_TH_095.2011	SEN_TH_105.2011	0.99467	1	1	TH	2011	TH	2011	24	FALSE
SEN_TH_098.2011	SEN_TH_105.2011	0.99467	1	1	TH	2011	TH	2011	24	FALSE
SEN_TH_101.2011	SEN_TH_105.2011	0.99467	1	1	TH	2011	TH	2011	24	FALSE
SEN_TH_103.2011	SEN_TH_105.2011	0.99467	1	1	TH	2011	TH	2011	24	FALSE
SEN_TH_104.2011	SEN_TH_105.2011	0.99467	1	1	TH	2011	TH	2011	24	FALSE
SEN_TH_106.2009	SEN_TH_105.2011	0.99467	1	1	TH	2009	TH	2011	24	FALSE
SEN_TH_125.2010	SEN_TH_105.2011	0.99467	1	1	TH	2010	TH	2011	24	FALSE
SEN_TH_128.2010	SEN_TH_105.2011	0.99391	1	1	TH	2010	TH	2011	23	FALSE
SEN_TH_130.2010	SEN_TH_105.2011	0.99467	1	1	TH	2010	TH	2011	24	FALSE
SEN_TH_152.2010	SEN_TH_105.2011	0.99467	1	1	TH	2010	TH	2011	24	FALSE
SEN_TH_156.2010	SEN_TH_105.2011	0.99467	1	1	TH	2010	TH	2011	24	FALSE
SEN_TH_166.2010	SEN_TH_105.2011	0.99467	1	1	TH	2010	TH	2011	24	FALSE
SEN_TH_199.2010	SEN_TH_105.2011	0.99467	1	1	TH	2010	TH	2011	24	FALSE
SEN_TH_210.2010	SEN_TH_105.2011	0.99467	1	1	TH	2010	TH	2011	24	FALSE
SEN_TH_102.2012	SEN_TH_105.2012	0.98083	1	1	TH	2012	TH	2012	24	FALSE
SEN_RT_660.2015	SEN_TH_106.2009	0.99467	1	1	RT	2015	TH	2009	24	TRUE
SEN_TH_062.2009	SEN_TH_106.2009	0.99467	1	1	TH	2009	TH	2009	24	FALSE
SEN_TH_086.2007	SEN_TH_106.2009	0.99467	1	1	TH	2007	TH	2009	24	FALSE
SEN_RT_660.2015	SEN_TH_106.2011	0.99467	1	1	RT	2015	TH	2011	24	TRUE
SEN_TH_005.2011	SEN_TH_106.2011	0.99467	1	1	TH	2011	TH	2011	24	FALSE
SEN_TH_010.2010	SEN_TH_106.2011	0.99467	1	1	TH	2010	TH	2011	24	FALSE
SEN_TH_012.2010	SEN_TH_106.2011	0.99467	1	1	TH	2010	TH	2011	24	FALSE
SEN_TH_014.2011	SEN_TH_106.2011	0.99467	1	1	TH	2011	TH	2011	24	FALSE
SEN_TH_018.2011	SEN_TH_106.2011	0.99467	1	1	TH	2011	TH	2011	24	FALSE
SEN_TH_019.2011	SEN_TH_106.2011	0.99467	1	1	TH	2011	TH	2011	24	FALSE
SEN_TH_025.2010	SEN_TH_106.2011	0.99467	1	1	TH	2010	TH	2011	24	FALSE
SEN_TH_026.2011	SEN_TH_106.2011	0.99467	1	1	TH	2011	TH	2011	24	FALSE
SEN_TH_031.2011	SEN_TH_106.2011	0.99467	1	1	TH	2011	TH	2011	24	FALSE
SEN_TH_054.2011	SEN_TH_106.2011	0.99467	1	1	TH	2011	TH	2011	24	FALSE
SEN_TH_062.2009	SEN_TH_106.2011	0.99467	1	1	TH	2009	TH	2011	24	FALSE
SEN_TH_064.2011	SEN_TH_106.2011	0.99467	1	1	TH	2011	TH	2011	24	FALSE
SEN_TH_078.2011	SEN_TH_106.2011	0.99467	1	1	TH	2011	TH	2011	24	FALSE
SEN_TH_086.2007	SEN_TH_106.2011	0.99467	1	1	TH	2007	TH	2011	24	FALSE
SEN_TH_095.2011	SEN_TH_106.2011	0.99467	1	1	TH	2011	TH	2011	24	FALSE
SEN_TH_098.2011	SEN_TH_106.2011	0.99467	1	1	TH	2011	TH	2011	24	FALSE
SEN_TH_101.2011	SEN_TH_106.2011	0.99467	1	1	TH	2011	TH	2011	24	FALSE
SEN_TH_103.2011	SEN_TH_106.2011	0.99467	1	1	TH	2011	TH	2011	24	FALSE
SEN_TH_104.2011	SEN_TH_106.2011	0.99467	1	1	TH	2011	TH	2011	24	FALSE
SEN_TH_105.2011	SEN_TH_106.2011	0.99467	1	1	TH	2011	TH	2011	24	FALSE
SEN_TH_106.2009	SEN_TH_106.2011	0.99467	1	1	TH	2009	TH	2011	24	FALSE
SEN_TH_125.2010	SEN_TH_106.2011	0.99467	1	1	TH	2010	TH	2011	24	FALSE
SEN_TH_128.2010	SEN_TH_106.2011	0.99391	1	1	TH	2010	TH	2011	23	FALSE
SEN_TH_130.2010	SEN_TH_106.2011	0.99467	1	1	TH	2010	TH	2011	24	FALSE
SEN_TH_152.2010	SEN_TH_106.2011	0.99467	1	1	TH	2010	TH	2011	24	FALSE
SEN_TH_156.2010	SEN_TH_106.2011	0.99467	1	1	TH	2010	TH	2011	24	FALSE
SEN_TH_166.2010	SEN_TH_106.2011	0.99467	1	1	TH	2010	TH	2011	24	FALSE
SEN_TH_199.2010	SEN_TH_106.2011	0.99467	1	1	TH	2010	TH	2011	24	FALSE
SEN_TH_210.2010	SEN_TH_106.2011	0.99467	1	1	TH	2010	TH	2011	24	FALSE
SEN_TH_007.2010	SEN_TH_107.2010	0.99293	1	1	TH	2010	TH	2010	24	FALSE
SEN_TH_015.2010	SEN_TH_107.2010	0.99293	1	1	TH	2010	TH	2010	24	FALSE
SEN_TH_001.2012	SEN_TH_107.2015	0.99192	1	1	TH	2012	TH	2015	23	FALSE
SEN_TH_013.2011	SEN_TH_107.2015	0.9888	1	1	TH	2011	TH	2015	23	FALSE
SEN_TH_108.2012	SEN_TH_107.2015	0.99192	1	1	TH	2012	TH	2015	24	FALSE
SEN_TH_004.2008	SEN_TH_108.2009	0.987	1	1	TH	2008	TH	2009	23	FALSE
SEN_TH_014.2008	SEN_TH_108.2009	0.987	1	1	TH	2008	TH	2009	23	FALSE
SEN_TH_023.2008	SEN_TH_108.2009	0.987	1	1	TH	2008	TH	2009	23	FALSE
SEN_TH_025.2008	SEN_TH_108.2009	0.987	1	1	TH	2008	TH	2009	23	FALSE
SEN_TH_036.2008	SEN_TH_108.2009	0.987	1	1	TH	2008	TH	2009	23	FALSE
SEN_TH_042.2008	SEN_TH_108.2009	0.987	1	1	TH	2008	TH	2009	23	FALSE
SEN_TH_044.2008	SEN_TH_108.2009	0.987	1	1	TH	2008	TH	2009	23	FALSE
SEN_TH_068.2008	SEN_TH_108.2009	0.987	1	1	TH	2008	TH	2009	23	FALSE
SEN_TH_073.2008	SEN_TH_108.2009	0.987	1	1	TH	2008	TH	2009	23	FALSE
SEN_TH_088.2008	SEN_TH_108.2009	0.987	1	1	TH	2008	TH	2009	23	FALSE
SEN_TH_095.2008	SEN_TH_108.2009	0.987	1	1	TH	2008	TH	2009	23	FALSE
SEN_TH_101.2008	SEN_TH_108.2009	0.987	1	1	TH	2008	TH	2009	23	FALSE
SEN_TH_105.2008	SEN_TH_108.2009	0.987	1	1	TH	2008	TH	2009	23	FALSE
SEN_TH_112.2008	SEN_TH_108.2009	0.987	1	1	TH	2008	TH	2009	23	FALSE
SEN_TH_120.2008	SEN_TH_108.2009	0.987	1	1	TH	2008	TH	2009	23	FALSE
SEN_TH_173.2008	SEN_TH_108.2009	0.987	1	1	TH	2008	TH	2009	23	FALSE
SEN_TH_188.2008	SEN_TH_108.2009	0.987	1	1	TH	2008	TH	2009	23	FALSE
SEN_TH_214.2008	SEN_TH_108.2009	0.987	1	1	TH	2008	TH	2009	23	FALSE
SEN_TH_216.2008	SEN_TH_108.2009	0.987	1	1	TH	2008	TH	2009	23	FALSE
SEN_TH_217.2008	SEN_TH_108.2009	0.987	1	1	TH	2008	TH	2009	23	FALSE
SEN_TH_228.2008	SEN_TH_108.2009	0.987	1	1	TH	2008	TH	2009	23	FALSE
SEN_TH_250.2008	SEN_TH_108.2009	0.987	1	1	TH	2008	TH	2009	23	FALSE
SEN_TH_013.2011	SEN_TH_108.2012	0.9888	1	1	TH	2011	TH	2012	23	FALSE
SEN_TH_084.2007	SEN_TH_109.2007	0.99494	1	1	TH	2007	TH	2007	24	FALSE
SEN_TH_004.2008	SEN_TH_109.2009	0.987	1	1	TH	2008	TH	2009	23	FALSE
SEN_TH_014.2008	SEN_TH_109.2009	0.987	1	1	TH	2008	TH	2009	23	FALSE
SEN_TH_023.2008	SEN_TH_109.2009	0.987	1	1	TH	2008	TH	2009	23	FALSE
SEN_TH_025.2008	SEN_TH_109.2009	0.987	1	1	TH	2008	TH	2009	23	FALSE
SEN_TH_036.2008	SEN_TH_109.2009	0.987	1	1	TH	2008	TH	2009	23	FALSE
SEN_TH_042.2008	SEN_TH_109.2009	0.987	1	1	TH	2008	TH	2009	23	FALSE
SEN_TH_044.2008	SEN_TH_109.2009	0.987	1	1	TH	2008	TH	2009	23	FALSE
SEN_TH_068.2008	SEN_TH_109.2009	0.987	1	1	TH	2008	TH	2009	23	FALSE
SEN_TH_073.2008	SEN_TH_109.2009	0.987	1	1	TH	2008	TH	2009	23	FALSE
SEN_TH_088.2008	SEN_TH_109.2009	0.987	1	1	TH	2008	TH	2009	23	FALSE
SEN_TH_095.2008	SEN_TH_109.2009	0.987	1	1	TH	2008	TH	2009	23	FALSE
SEN_TH_101.2008	SEN_TH_109.2009	0.987	1	1	TH	2008	TH	2009	23	FALSE
SEN_TH_105.2008	SEN_TH_109.2009	0.987	1	1	TH	2008	TH	2009	23	FALSE
SEN_TH_108.2009	SEN_TH_109.2009	0.987	1	1	TH	2009	TH	2009	23	FALSE
SEN_TH_112.2008	SEN_TH_109.2009	0.987	1	1	TH	2008	TH	2009	23	FALSE
SEN_TH_120.2008	SEN_TH_109.2009	0.987	1	1	TH	2008	TH	2009	23	FALSE
SEN_TH_173.2008	SEN_TH_109.2009	0.987	1	1	TH	2008	TH	2009	23	FALSE
SEN_TH_188.2008	SEN_TH_109.2009	0.987	1	1	TH	2008	TH	2009	23	FALSE
SEN_TH_214.2008	SEN_TH_109.2009	0.987	1	1	TH	2008	TH	2009	23	FALSE
SEN_TH_216.2008	SEN_TH_109.2009	0.987	1	1	TH	2008	TH	2009	23	FALSE
SEN_TH_217.2008	SEN_TH_109.2009	0.987	1	1	TH	2008	TH	2009	23	FALSE
SEN_TH_228.2008	SEN_TH_109.2009	0.987	1	1	TH	2008	TH	2009	23	FALSE
SEN_TH_250.2008	SEN_TH_109.2009	0.987	1	1	TH	2008	TH	2009	23	FALSE
SEN_TH_055.2011	SEN_TH_109.2011	0.995	1	1	TH	2011	TH	2011	24	FALSE
SEN_TH_148.2011	SEN_TH_109.2012	0.99343	1	1	TH	2011	TH	2012	23	FALSE
SEN_RT_660.2015	SEN_TH_110.2011	0.99467	1	1	RT	2015	TH	2011	24	TRUE
SEN_TH_005.2011	SEN_TH_110.2011	0.99467	1	1	TH	2011	TH	2011	24	FALSE
SEN_TH_010.2010	SEN_TH_110.2011	0.99467	1	1	TH	2010	TH	2011	24	FALSE
SEN_TH_012.2010	SEN_TH_110.2011	0.99467	1	1	TH	2010	TH	2011	24	FALSE
SEN_TH_014.2011	SEN_TH_110.2011	0.99467	1	1	TH	2011	TH	2011	24	FALSE
SEN_TH_018.2011	SEN_TH_110.2011	0.99467	1	1	TH	2011	TH	2011	24	FALSE
SEN_TH_019.2011	SEN_TH_110.2011	0.99467	1	1	TH	2011	TH	2011	24	FALSE
SEN_TH_025.2010	SEN_TH_110.2011	0.99467	1	1	TH	2010	TH	2011	24	FALSE
SEN_TH_026.2011	SEN_TH_110.2011	0.99467	1	1	TH	2011	TH	2011	24	FALSE
SEN_TH_031.2011	SEN_TH_110.2011	0.99467	1	1	TH	2011	TH	2011	24	FALSE
SEN_TH_054.2011	SEN_TH_110.2011	0.99467	1	1	TH	2011	TH	2011	24	FALSE
SEN_TH_062.2009	SEN_TH_110.2011	0.99467	1	1	TH	2009	TH	2011	24	FALSE
SEN_TH_064.2011	SEN_TH_110.2011	0.99467	1	1	TH	2011	TH	2011	24	FALSE
SEN_TH_078.2011	SEN_TH_110.2011	0.99467	1	1	TH	2011	TH	2011	24	FALSE
SEN_TH_086.2007	SEN_TH_110.2011	0.99467	1	1	TH	2007	TH	2011	24	FALSE
SEN_TH_095.2011	SEN_TH_110.2011	0.99467	1	1	TH	2011	TH	2011	24	FALSE
SEN_TH_098.2011	SEN_TH_110.2011	0.99467	1	1	TH	2011	TH	2011	24	FALSE
SEN_TH_101.2011	SEN_TH_110.2011	0.99467	1	1	TH	2011	TH	2011	24	FALSE
SEN_TH_103.2011	SEN_TH_110.2011	0.99467	1	1	TH	2011	TH	2011	24	FALSE
SEN_TH_104.2011	SEN_TH_110.2011	0.99467	1	1	TH	2011	TH	2011	24	FALSE
SEN_TH_105.2011	SEN_TH_110.2011	0.99467	1	1	TH	2011	TH	2011	24	FALSE
SEN_TH_106.2009	SEN_TH_110.2011	0.99467	1	1	TH	2009	TH	2011	24	FALSE
SEN_TH_106.2011	SEN_TH_110.2011	0.99467	1	1	TH	2011	TH	2011	24	FALSE
SEN_TH_125.2010	SEN_TH_110.2011	0.99467	1	1	TH	2010	TH	2011	24	FALSE
SEN_TH_128.2010	SEN_TH_110.2011	0.99391	1	1	TH	2010	TH	2011	23	FALSE
SEN_TH_130.2010	SEN_TH_110.2011	0.99467	1	1	TH	2010	TH	2011	24	FALSE
SEN_TH_152.2010	SEN_TH_110.2011	0.99467	1	1	TH	2010	TH	2011	24	FALSE
SEN_TH_156.2010	SEN_TH_110.2011	0.99467	1	1	TH	2010	TH	2011	24	FALSE
SEN_TH_166.2010	SEN_TH_110.2011	0.99467	1	1	TH	2010	TH	2011	24	FALSE
SEN_TH_199.2010	SEN_TH_110.2011	0.99467	1	1	TH	2010	TH	2011	24	FALSE
SEN_TH_210.2010	SEN_TH_110.2011	0.99467	1	1	TH	2010	TH	2011	24	FALSE
SEN_RT_113.2012	SEN_TH_110.2013	0.98814	1	1	RT	2012	TH	2013	24	TRUE
SEN_RT_660.2015	SEN_TH_111.2011	0.99467	1	1	RT	2015	TH	2011	24	TRUE
SEN_TH_005.2011	SEN_TH_111.2011	0.99467	1	1	TH	2011	TH	2011	24	FALSE
SEN_TH_010.2010	SEN_TH_111.2011	0.99467	1	1	TH	2010	TH	2011	24	FALSE
SEN_TH_012.2010	SEN_TH_111.2011	0.99467	1	1	TH	2010	TH	2011	24	FALSE
SEN_TH_014.2011	SEN_TH_111.2011	0.99467	1	1	TH	2011	TH	2011	24	FALSE
SEN_TH_018.2011	SEN_TH_111.2011	0.99467	1	1	TH	2011	TH	2011	24	FALSE
SEN_TH_019.2011	SEN_TH_111.2011	0.99467	1	1	TH	2011	TH	2011	24	FALSE
SEN_TH_025.2010	SEN_TH_111.2011	0.99467	1	1	TH	2010	TH	2011	24	FALSE
SEN_TH_026.2011	SEN_TH_111.2011	0.99467	1	1	TH	2011	TH	2011	24	FALSE
SEN_TH_031.2011	SEN_TH_111.2011	0.99467	1	1	TH	2011	TH	2011	24	FALSE
SEN_TH_054.2011	SEN_TH_111.2011	0.99467	1	1	TH	2011	TH	2011	24	FALSE
SEN_TH_062.2009	SEN_TH_111.2011	0.99467	1	1	TH	2009	TH	2011	24	FALSE
SEN_TH_064.2011	SEN_TH_111.2011	0.99467	1	1	TH	2011	TH	2011	24	FALSE
SEN_TH_078.2011	SEN_TH_111.2011	0.99467	1	1	TH	2011	TH	2011	24	FALSE
SEN_TH_086.2007	SEN_TH_111.2011	0.99467	1	1	TH	2007	TH	2011	24	FALSE
SEN_TH_095.2011	SEN_TH_111.2011	0.99467	1	1	TH	2011	TH	2011	24	FALSE
SEN_TH_098.2011	SEN_TH_111.2011	0.99467	1	1	TH	2011	TH	2011	24	FALSE
SEN_TH_101.2011	SEN_TH_111.2011	0.99467	1	1	TH	2011	TH	2011	24	FALSE
SEN_TH_103.2011	SEN_TH_111.2011	0.99467	1	1	TH	2011	TH	2011	24	FALSE
SEN_TH_104.2011	SEN_TH_111.2011	0.99467	1	1	TH	2011	TH	2011	24	FALSE
SEN_TH_105.2011	SEN_TH_111.2011	0.99467	1	1	TH	2011	TH	2011	24	FALSE
SEN_TH_106.2009	SEN_TH_111.2011	0.99467	1	1	TH	2009	TH	2011	24	FALSE
SEN_TH_106.2011	SEN_TH_111.2011	0.99467	1	1	TH	2011	TH	2011	24	FALSE
SEN_TH_110.2011	SEN_TH_111.2011	0.99467	1	1	TH	2011	TH	2011	24	FALSE
SEN_TH_125.2010	SEN_TH_111.2011	0.99467	1	1	TH	2010	TH	2011	24	FALSE
SEN_TH_128.2010	SEN_TH_111.2011	0.99391	1	1	TH	2010	TH	2011	23	FALSE
SEN_TH_130.2010	SEN_TH_111.2011	0.99467	1	1	TH	2010	TH	2011	24	FALSE
SEN_TH_152.2010	SEN_TH_111.2011	0.99467	1	1	TH	2010	TH	2011	24	FALSE
SEN_TH_156.2010	SEN_TH_111.2011	0.99467	1	1	TH	2010	TH	2011	24	FALSE
SEN_TH_166.2010	SEN_TH_111.2011	0.99467	1	1	TH	2010	TH	2011	24	FALSE
SEN_TH_199.2010	SEN_TH_111.2011	0.99467	1	1	TH	2010	TH	2011	24	FALSE
SEN_TH_210.2010	SEN_TH_111.2011	0.99467	1	1	TH	2010	TH	2011	24	FALSE
SEN_RT_039.2015	SEN_TH_111.2014	0.9804	1	1	RT	2015	TH	2014	23	TRUE
SEN_RT_737.2015	SEN_TH_111.2014	0.9804	1	1	RT	2015	TH	2014	23	TRUE
SEN_TH_004.2008	SEN_TH_112.2008	0.987	1	1	TH	2008	TH	2008	23	FALSE
SEN_TH_014.2008	SEN_TH_112.2008	0.987	1	1	TH	2008	TH	2008	23	FALSE
SEN_TH_023.2008	SEN_TH_112.2008	0.987	1	1	TH	2008	TH	2008	23	FALSE
SEN_TH_036.2008	SEN_TH_112.2008	0.987	1	1	TH	2008	TH	2008	23	FALSE
SEN_TH_068.2008	SEN_TH_112.2008	0.987	1	1	TH	2008	TH	2008	23	FALSE
SEN_TH_088.2008	SEN_TH_112.2008	0.987	1	1	TH	2008	TH	2008	23	FALSE
SEN_TH_095.2008	SEN_TH_112.2008	0.987	1	1	TH	2008	TH	2008	23	FALSE
SEN_TH_112.2007	SEN_TH_113.2007	0.98963	1	1	TH	2007	TH	2007	23	FALSE
SEN_TH_032.2009	SEN_TH_113.2011	0.99447	1	1	TH	2009	TH	2011	24	FALSE
SEN_TH_060.2010	SEN_TH_113.2011	0.99447	1	1	TH	2010	TH	2011	24	FALSE
SEN_TH_078.2010	SEN_TH_113.2011	0.99447	1	1	TH	2010	TH	2011	24	FALSE
SEN_RT_660.2015	SEN_TH_114.2012	0.99467	1	1	RT	2015	TH	2012	24	TRUE
SEN_TH_005.2011	SEN_TH_114.2012	0.99467	1	1	TH	2011	TH	2012	24	FALSE
SEN_TH_010.2010	SEN_TH_114.2012	0.99467	1	1	TH	2010	TH	2012	24	FALSE
SEN_TH_012.2010	SEN_TH_114.2012	0.99467	1	1	TH	2010	TH	2012	24	FALSE
SEN_TH_014.2011	SEN_TH_114.2012	0.99467	1	1	TH	2011	TH	2012	24	FALSE
SEN_TH_018.2011	SEN_TH_114.2012	0.99467	1	1	TH	2011	TH	2012	24	FALSE
SEN_TH_019.2011	SEN_TH_114.2012	0.99467	1	1	TH	2011	TH	2012	24	FALSE
SEN_TH_025.2010	SEN_TH_114.2012	0.99467	1	1	TH	2010	TH	2012	24	FALSE
SEN_TH_025.2012	SEN_TH_114.2012	0.99467	1	1	TH	2012	TH	2012	24	FALSE
SEN_TH_026.2011	SEN_TH_114.2012	0.99467	1	1	TH	2011	TH	2012	24	FALSE
SEN_TH_031.2011	SEN_TH_114.2012	0.99467	1	1	TH	2011	TH	2012	24	FALSE
SEN_TH_035.2012	SEN_TH_114.2012	0.99467	1	1	TH	2012	TH	2012	24	FALSE
SEN_TH_054.2011	SEN_TH_114.2012	0.99467	1	1	TH	2011	TH	2012	24	FALSE
SEN_TH_054.2012	SEN_TH_114.2012	0.99467	1	1	TH	2012	TH	2012	24	FALSE
SEN_TH_062.2009	SEN_TH_114.2012	0.99467	1	1	TH	2009	TH	2012	24	FALSE
SEN_TH_064.2011	SEN_TH_114.2012	0.99467	1	1	TH	2011	TH	2012	24	FALSE
SEN_TH_071.2012	SEN_TH_114.2012	0.99467	1	1	TH	2012	TH	2012	24	FALSE
SEN_TH_078.2011	SEN_TH_114.2012	0.99467	1	1	TH	2011	TH	2012	24	FALSE
SEN_TH_086.2007	SEN_TH_114.2012	0.99467	1	1	TH	2007	TH	2012	24	FALSE
SEN_TH_095.2011	SEN_TH_114.2012	0.99467	1	1	TH	2011	TH	2012	24	FALSE
SEN_TH_098.2011	SEN_TH_114.2012	0.99467	1	1	TH	2011	TH	2012	24	FALSE
SEN_TH_101.2011	SEN_TH_114.2012	0.99467	1	1	TH	2011	TH	2012	24	FALSE
SEN_TH_103.2011	SEN_TH_114.2012	0.99467	1	1	TH	2011	TH	2012	24	FALSE
SEN_TH_104.2011	SEN_TH_114.2012	0.99467	1	1	TH	2011	TH	2012	24	FALSE
SEN_TH_105.2011	SEN_TH_114.2012	0.99467	1	1	TH	2011	TH	2012	24	FALSE
SEN_TH_106.2009	SEN_TH_114.2012	0.99467	1	1	TH	2009	TH	2012	24	FALSE
SEN_TH_106.2011	SEN_TH_114.2012	0.99467	1	1	TH	2011	TH	2012	24	FALSE
SEN_TH_110.2011	SEN_TH_114.2012	0.99467	1	1	TH	2011	TH	2012	24	FALSE
SEN_TH_111.2011	SEN_TH_114.2012	0.99467	1	1	TH	2011	TH	2012	24	FALSE
SEN_TH_117.2011	SEN_TH_114.2012	0.99467	1	1	TH	2011	TH	2012	24	FALSE
SEN_TH_122.2011	SEN_TH_114.2012	0.99467	1	1	TH	2011	TH	2012	24	FALSE
SEN_TH_123.2011	SEN_TH_114.2012	0.99467	1	1	TH	2011	TH	2012	24	FALSE
SEN_TH_125.2010	SEN_TH_114.2012	0.99467	1	1	TH	2010	TH	2012	24	FALSE
SEN_TH_127.2011	SEN_TH_114.2012	0.99467	1	1	TH	2011	TH	2012	24	FALSE
SEN_TH_128.2010	SEN_TH_114.2012	0.99391	1	1	TH	2010	TH	2012	23	FALSE
SEN_TH_130.2010	SEN_TH_114.2012	0.99467	1	1	TH	2010	TH	2012	24	FALSE
SEN_TH_132.2011	SEN_TH_114.2012	0.99467	1	1	TH	2011	TH	2012	24	FALSE
SEN_TH_134.2011	SEN_TH_114.2012	0.99467	1	1	TH	2011	TH	2012	24	FALSE
SEN_TH_135.2011	SEN_TH_114.2012	0.99467	1	1	TH	2011	TH	2012	24	FALSE
SEN_TH_136.2011	SEN_TH_114.2012	0.99467	1	1	TH	2011	TH	2012	24	FALSE
SEN_TH_145.2011	SEN_TH_114.2012	0.99467	1	1	TH	2011	TH	2012	24	FALSE
SEN_TH_146.2011	SEN_TH_114.2012	0.99467	1	1	TH	2011	TH	2012	24	FALSE
SEN_TH_152.2010	SEN_TH_114.2012	0.99467	1	1	TH	2010	TH	2012	24	FALSE
SEN_TH_156.2010	SEN_TH_114.2012	0.99467	1	1	TH	2010	TH	2012	24	FALSE
SEN_TH_166.2010	SEN_TH_114.2012	0.99467	1	1	TH	2010	TH	2012	24	FALSE
SEN_TH_199.2010	SEN_TH_114.2012	0.99467	1	1	TH	2010	TH	2012	24	FALSE
SEN_TH_210.2010	SEN_TH_114.2012	0.99467	1	1	TH	2010	TH	2012	24	FALSE
SEN_TH_001.2011	SEN_TH_115.2011	0.99712	1	1	TH	2011	TH	2011	23	FALSE
SEN_TH_007.2011	SEN_TH_115.2011	0.99712	1	1	TH	2011	TH	2011	23	FALSE
SEN_TH_010.2011	SEN_TH_115.2011	0.99712	1	1	TH	2011	TH	2011	23	FALSE
SEN_TH_027.2011	SEN_TH_115.2011	0.99712	1	1	TH	2011	TH	2011	23	FALSE
SEN_TH_028.2011	SEN_TH_115.2011	0.99712	1	1	TH	2011	TH	2011	23	FALSE
SEN_TH_061.2011	SEN_TH_115.2011	0.99712	1	1	TH	2011	TH	2011	23	FALSE
SEN_TH_069.2010	SEN_TH_115.2011	0.99712	1	1	TH	2010	TH	2011	23	FALSE
SEN_TH_116.2011	SEN_TH_115.2011	0.99712	1	1	TH	2011	TH	2011	23	FALSE
SEN_TH_124.2010	SEN_TH_115.2011	0.99712	1	1	TH	2010	TH	2011	23	FALSE
SEN_RT_203.2014	SEN_TH_115.2017	0.98483	1	1	RT	2014	TH	2017	24	TRUE
SEN_RT_204.2014	SEN_TH_115.2017	0.97863	1	1	RT	2014	TH	2017	23	TRUE
SEN_TH_125.2007	SEN_TH_115.2017	0.98483	1	1	TH	2007	TH	2017	24	FALSE
SEN_TH_198.2010	SEN_TH_115.2017	0.98483	1	1	TH	2010	TH	2017	24	FALSE
SEN_TH_027.2011	SEN_TH_116.2011	0.99835	1	1	TH	2011	TH	2011	24	FALSE
SEN_TH_028.2011	SEN_TH_116.2011	0.99835	1	1	TH	2011	TH	2011	24	FALSE
SEN_TH_124.2010	SEN_TH_116.2011	0.99835	1	1	TH	2010	TH	2011	24	FALSE
SEN_TH_039.2012	SEN_TH_116.2012	0.98894	1	1	TH	2012	TH	2012	23	FALSE
SEN_RT_660.2015	SEN_TH_117.2011	0.99467	1	1	RT	2015	TH	2011	24	TRUE
SEN_TH_005.2011	SEN_TH_117.2011	0.99467	1	1	TH	2011	TH	2011	24	FALSE
SEN_TH_010.2010	SEN_TH_117.2011	0.99467	1	1	TH	2010	TH	2011	24	FALSE
SEN_TH_012.2010	SEN_TH_117.2011	0.99467	1	1	TH	2010	TH	2011	24	FALSE
SEN_TH_014.2011	SEN_TH_117.2011	0.99467	1	1	TH	2011	TH	2011	24	FALSE
SEN_TH_018.2011	SEN_TH_117.2011	0.99467	1	1	TH	2011	TH	2011	24	FALSE
SEN_TH_019.2011	SEN_TH_117.2011	0.99467	1	1	TH	2011	TH	2011	24	FALSE
SEN_TH_025.2010	SEN_TH_117.2011	0.99467	1	1	TH	2010	TH	2011	24	FALSE
SEN_TH_026.2011	SEN_TH_117.2011	0.99467	1	1	TH	2011	TH	2011	24	FALSE
SEN_TH_031.2011	SEN_TH_117.2011	0.99467	1	1	TH	2011	TH	2011	24	FALSE
SEN_TH_054.2011	SEN_TH_117.2011	0.99467	1	1	TH	2011	TH	2011	24	FALSE
SEN_TH_062.2009	SEN_TH_117.2011	0.99467	1	1	TH	2009	TH	2011	24	FALSE
SEN_TH_064.2011	SEN_TH_117.2011	0.99467	1	1	TH	2011	TH	2011	24	FALSE
SEN_TH_078.2011	SEN_TH_117.2011	0.99467	1	1	TH	2011	TH	2011	24	FALSE
SEN_TH_086.2007	SEN_TH_117.2011	0.99467	1	1	TH	2007	TH	2011	24	FALSE
SEN_TH_095.2011	SEN_TH_117.2011	0.99467	1	1	TH	2011	TH	2011	24	FALSE
SEN_TH_098.2011	SEN_TH_117.2011	0.99467	1	1	TH	2011	TH	2011	24	FALSE
SEN_TH_101.2011	SEN_TH_117.2011	0.99467	1	1	TH	2011	TH	2011	24	FALSE
SEN_TH_103.2011	SEN_TH_117.2011	0.99467	1	1	TH	2011	TH	2011	24	FALSE
SEN_TH_104.2011	SEN_TH_117.2011	0.99467	1	1	TH	2011	TH	2011	24	FALSE
SEN_TH_105.2011	SEN_TH_117.2011	0.99467	1	1	TH	2011	TH	2011	24	FALSE
SEN_TH_106.2009	SEN_TH_117.2011	0.99467	1	1	TH	2009	TH	2011	24	FALSE
SEN_TH_106.2011	SEN_TH_117.2011	0.99467	1	1	TH	2011	TH	2011	24	FALSE
SEN_TH_110.2011	SEN_TH_117.2011	0.99467	1	1	TH	2011	TH	2011	24	FALSE
SEN_TH_111.2011	SEN_TH_117.2011	0.99467	1	1	TH	2011	TH	2011	24	FALSE
SEN_TH_125.2010	SEN_TH_117.2011	0.99467	1	1	TH	2010	TH	2011	24	FALSE
SEN_TH_128.2010	SEN_TH_117.2011	0.99391	1	1	TH	2010	TH	2011	23	FALSE
SEN_TH_130.2010	SEN_TH_117.2011	0.99467	1	1	TH	2010	TH	2011	24	FALSE
SEN_TH_152.2010	SEN_TH_117.2011	0.99467	1	1	TH	2010	TH	2011	24	FALSE
SEN_TH_156.2010	SEN_TH_117.2011	0.99467	1	1	TH	2010	TH	2011	24	FALSE
SEN_TH_166.2010	SEN_TH_117.2011	0.99467	1	1	TH	2010	TH	2011	24	FALSE
SEN_TH_199.2010	SEN_TH_117.2011	0.99467	1	1	TH	2010	TH	2011	24	FALSE
SEN_TH_210.2010	SEN_TH_117.2011	0.99467	1	1	TH	2010	TH	2011	24	FALSE
SEN_TH_065.2010	SEN_TH_118.2010	0.99697	1	1	TH	2010	TH	2010	24	FALSE
SEN_TH_073.2010	SEN_TH_118.2010	0.99697	1	1	TH	2010	TH	2010	24	FALSE
SEN_TH_075.2010	SEN_TH_118.2010	0.99697	1	1	TH	2010	TH	2010	24	FALSE
SEN_RT_147.2013	SEN_TH_118.2014	0.99169	1	1	RT	2013	TH	2014	24	TRUE
SEN_RT_271.2015	SEN_TH_118.2014	0.9866	1	1	RT	2015	TH	2014	23	TRUE
SEN_TH_071.2008	SEN_TH_119.2008	0.99241	1	1	TH	2008	TH	2008	24	FALSE
SEN_TH_071.2008	SEN_TH_119.2009	0.99241	1	1	TH	2008	TH	2009	24	FALSE
SEN_TH_071.2009	SEN_TH_119.2009	0.99241	1	1	TH	2009	TH	2009	24	FALSE
SEN_TH_119.2008	SEN_TH_119.2009	0.99241	1	1	TH	2008	TH	2009	24	FALSE
SEN_RT_012.2014	SEN_TH_119.2013	0.99164	1	1	RT	2014	TH	2013	23	TRUE
SEN_RT_573.2014	SEN_TH_119.2015	0.98692	1	1	RT	2014	TH	2015	23	TRUE
SEN_TH_004.2008	SEN_TH_120.2008	0.987	1	1	TH	2008	TH	2008	23	FALSE
SEN_TH_014.2008	SEN_TH_120.2008	0.987	1	1	TH	2008	TH	2008	23	FALSE
SEN_TH_023.2008	SEN_TH_120.2008	0.987	1	1	TH	2008	TH	2008	23	FALSE
SEN_TH_036.2008	SEN_TH_120.2008	0.987	1	1	TH	2008	TH	2008	23	FALSE
SEN_TH_068.2008	SEN_TH_120.2008	0.987	1	1	TH	2008	TH	2008	23	FALSE
SEN_TH_088.2008	SEN_TH_120.2008	0.987	1	1	TH	2008	TH	2008	23	FALSE
SEN_TH_095.2008	SEN_TH_120.2008	0.987	1	1	TH	2008	TH	2008	23	FALSE
SEN_TH_112.2008	SEN_TH_120.2008	0.987	1	1	TH	2008	TH	2008	23	FALSE
SEN_TH_158.2012	SEN_TH_120.2013	0.99608	1	1	TH	2012	TH	2013	24	FALSE
SEN_TH_211.2012	SEN_TH_120.2013	0.99608	1	1	TH	2012	TH	2013	24	FALSE
SEN_TH_273.2012	SEN_TH_120.2014	0.99021	1	1	TH	2012	TH	2014	24	FALSE
SEN_TH_286.2012	SEN_TH_120.2014	0.99021	1	1	TH	2012	TH	2014	24	FALSE
SEN_TH_288.2012	SEN_TH_120.2014	0.99021	1	1	TH	2012	TH	2014	24	FALSE
SEN_RT_113.2012	SEN_TH_121.2013	0.98814	1	1	RT	2012	TH	2013	24	TRUE
SEN_RT_660.2015	SEN_TH_122.2011	0.99467	1	1	RT	2015	TH	2011	24	TRUE
SEN_TH_005.2011	SEN_TH_122.2011	0.99467	1	1	TH	2011	TH	2011	24	FALSE
SEN_TH_010.2010	SEN_TH_122.2011	0.99467	1	1	TH	2010	TH	2011	24	FALSE
SEN_TH_012.2010	SEN_TH_122.2011	0.99467	1	1	TH	2010	TH	2011	24	FALSE
SEN_TH_014.2011	SEN_TH_122.2011	0.99467	1	1	TH	2011	TH	2011	24	FALSE
SEN_TH_018.2011	SEN_TH_122.2011	0.99467	1	1	TH	2011	TH	2011	24	FALSE
SEN_TH_019.2011	SEN_TH_122.2011	0.99467	1	1	TH	2011	TH	2011	24	FALSE
SEN_TH_025.2010	SEN_TH_122.2011	0.99467	1	1	TH	2010	TH	2011	24	FALSE
SEN_TH_026.2011	SEN_TH_122.2011	0.99467	1	1	TH	2011	TH	2011	24	FALSE
SEN_TH_031.2011	SEN_TH_122.2011	0.99467	1	1	TH	2011	TH	2011	24	FALSE
SEN_TH_054.2011	SEN_TH_122.2011	0.99467	1	1	TH	2011	TH	2011	24	FALSE
SEN_TH_062.2009	SEN_TH_122.2011	0.99467	1	1	TH	2009	TH	2011	24	FALSE
SEN_TH_064.2011	SEN_TH_122.2011	0.99467	1	1	TH	2011	TH	2011	24	FALSE
SEN_TH_078.2011	SEN_TH_122.2011	0.99467	1	1	TH	2011	TH	2011	24	FALSE
SEN_TH_086.2007	SEN_TH_122.2011	0.99467	1	1	TH	2007	TH	2011	24	FALSE
SEN_TH_095.2011	SEN_TH_122.2011	0.99467	1	1	TH	2011	TH	2011	24	FALSE
SEN_TH_098.2011	SEN_TH_122.2011	0.99467	1	1	TH	2011	TH	2011	24	FALSE
SEN_TH_101.2011	SEN_TH_122.2011	0.99467	1	1	TH	2011	TH	2011	24	FALSE
SEN_TH_103.2011	SEN_TH_122.2011	0.99467	1	1	TH	2011	TH	2011	24	FALSE
SEN_TH_104.2011	SEN_TH_122.2011	0.99467	1	1	TH	2011	TH	2011	24	FALSE
SEN_TH_105.2011	SEN_TH_122.2011	0.99467	1	1	TH	2011	TH	2011	24	FALSE
SEN_TH_106.2009	SEN_TH_122.2011	0.99467	1	1	TH	2009	TH	2011	24	FALSE
SEN_TH_106.2011	SEN_TH_122.2011	0.99467	1	1	TH	2011	TH	2011	24	FALSE
SEN_TH_110.2011	SEN_TH_122.2011	0.99467	1	1	TH	2011	TH	2011	24	FALSE
SEN_TH_111.2011	SEN_TH_122.2011	0.99467	1	1	TH	2011	TH	2011	24	FALSE
SEN_TH_117.2011	SEN_TH_122.2011	0.99467	1	1	TH	2011	TH	2011	24	FALSE
SEN_TH_125.2010	SEN_TH_122.2011	0.99467	1	1	TH	2010	TH	2011	24	FALSE
SEN_TH_128.2010	SEN_TH_122.2011	0.99391	1	1	TH	2010	TH	2011	23	FALSE
SEN_TH_130.2010	SEN_TH_122.2011	0.99467	1	1	TH	2010	TH	2011	24	FALSE
SEN_TH_152.2010	SEN_TH_122.2011	0.99467	1	1	TH	2010	TH	2011	24	FALSE
SEN_TH_156.2010	SEN_TH_122.2011	0.99467	1	1	TH	2010	TH	2011	24	FALSE
SEN_TH_166.2010	SEN_TH_122.2011	0.99467	1	1	TH	2010	TH	2011	24	FALSE
SEN_TH_199.2010	SEN_TH_122.2011	0.99467	1	1	TH	2010	TH	2011	24	FALSE
SEN_TH_210.2010	SEN_TH_122.2011	0.99467	1	1	TH	2010	TH	2011	24	FALSE
SEN_TH_007.2010	SEN_TH_123.2010	0.99293	1	1	TH	2010	TH	2010	24	FALSE
SEN_TH_015.2010	SEN_TH_123.2010	0.99293	1	1	TH	2010	TH	2010	24	FALSE
SEN_TH_107.2010	SEN_TH_123.2010	0.99293	1	1	TH	2010	TH	2010	24	FALSE
SEN_RT_660.2015	SEN_TH_123.2011	0.99467	1	1	RT	2015	TH	2011	24	TRUE
SEN_TH_005.2011	SEN_TH_123.2011	0.99467	1	1	TH	2011	TH	2011	24	FALSE
SEN_TH_010.2010	SEN_TH_123.2011	0.99467	1	1	TH	2010	TH	2011	24	FALSE
SEN_TH_012.2010	SEN_TH_123.2011	0.99467	1	1	TH	2010	TH	2011	24	FALSE
SEN_TH_014.2011	SEN_TH_123.2011	0.99467	1	1	TH	2011	TH	2011	24	FALSE
SEN_TH_018.2011	SEN_TH_123.2011	0.99467	1	1	TH	2011	TH	2011	24	FALSE
SEN_TH_019.2011	SEN_TH_123.2011	0.99467	1	1	TH	2011	TH	2011	24	FALSE
SEN_TH_025.2010	SEN_TH_123.2011	0.99467	1	1	TH	2010	TH	2011	24	FALSE
SEN_TH_026.2011	SEN_TH_123.2011	0.99467	1	1	TH	2011	TH	2011	24	FALSE
SEN_TH_031.2011	SEN_TH_123.2011	0.99467	1	1	TH	2011	TH	2011	24	FALSE
SEN_TH_054.2011	SEN_TH_123.2011	0.99467	1	1	TH	2011	TH	2011	24	FALSE
SEN_TH_062.2009	SEN_TH_123.2011	0.99467	1	1	TH	2009	TH	2011	24	FALSE
SEN_TH_064.2011	SEN_TH_123.2011	0.99467	1	1	TH	2011	TH	2011	24	FALSE
SEN_TH_078.2011	SEN_TH_123.2011	0.99467	1	1	TH	2011	TH	2011	24	FALSE
SEN_TH_086.2007	SEN_TH_123.2011	0.99467	1	1	TH	2007	TH	2011	24	FALSE
SEN_TH_095.2011	SEN_TH_123.2011	0.99467	1	1	TH	2011	TH	2011	24	FALSE
SEN_TH_098.2011	SEN_TH_123.2011	0.99467	1	1	TH	2011	TH	2011	24	FALSE
SEN_TH_101.2011	SEN_TH_123.2011	0.99467	1	1	TH	2011	TH	2011	24	FALSE
SEN_TH_103.2011	SEN_TH_123.2011	0.99467	1	1	TH	2011	TH	2011	24	FALSE
SEN_TH_104.2011	SEN_TH_123.2011	0.99467	1	1	TH	2011	TH	2011	24	FALSE
SEN_TH_105.2011	SEN_TH_123.2011	0.99467	1	1	TH	2011	TH	2011	24	FALSE
SEN_TH_106.2009	SEN_TH_123.2011	0.99467	1	1	TH	2009	TH	2011	24	FALSE
SEN_TH_106.2011	SEN_TH_123.2011	0.99467	1	1	TH	2011	TH	2011	24	FALSE
SEN_TH_110.2011	SEN_TH_123.2011	0.99467	1	1	TH	2011	TH	2011	24	FALSE
SEN_TH_111.2011	SEN_TH_123.2011	0.99467	1	1	TH	2011	TH	2011	24	FALSE
SEN_TH_117.2011	SEN_TH_123.2011	0.99467	1	1	TH	2011	TH	2011	24	FALSE
SEN_TH_122.2011	SEN_TH_123.2011	0.99467	1	1	TH	2011	TH	2011	24	FALSE
SEN_TH_125.2010	SEN_TH_123.2011	0.99467	1	1	TH	2010	TH	2011	24	FALSE
SEN_TH_128.2010	SEN_TH_123.2011	0.99391	1	1	TH	2010	TH	2011	23	FALSE
SEN_TH_130.2010	SEN_TH_123.2011	0.99467	1	1	TH	2010	TH	2011	24	FALSE
SEN_TH_152.2010	SEN_TH_123.2011	0.99467	1	1	TH	2010	TH	2011	24	FALSE
SEN_TH_156.2010	SEN_TH_123.2011	0.99467	1	1	TH	2010	TH	2011	24	FALSE
SEN_TH_166.2010	SEN_TH_123.2011	0.99467	1	1	TH	2010	TH	2011	24	FALSE
SEN_TH_199.2010	SEN_TH_123.2011	0.99467	1	1	TH	2010	TH	2011	24	FALSE
SEN_TH_210.2010	SEN_TH_123.2011	0.99467	1	1	TH	2010	TH	2011	24	FALSE
SEN_RT_391.2012	SEN_TH_123.2012	0.98304	1	1	RT	2012	TH	2012	24	TRUE
SEN_TH_023.2011	SEN_TH_123.2012	0.97838	1	1	TH	2011	TH	2012	23	FALSE
SEN_TH_038.2012	SEN_TH_123.2012	0.98304	1	1	TH	2012	TH	2012	24	FALSE
SEN_TH_043.2012	SEN_TH_123.2012	0.98304	1	1	TH	2012	TH	2012	24	FALSE
SEN_TH_061.2012	SEN_TH_123.2012	0.98304	1	1	TH	2012	TH	2012	24	FALSE
SEN_TH_098.2012	SEN_TH_123.2012	0.98304	1	1	TH	2012	TH	2012	24	FALSE
SEN_TH_099.2011	SEN_TH_123.2012	0.98304	1	1	TH	2011	TH	2012	24	FALSE
SEN_RT_492.2013	SEN_TH_123.2013	0.99312	1	1	RT	2013	TH	2013	23	TRUE
SEN_RT_039.2015	SEN_TH_123.2014	0.9804	1	1	RT	2015	TH	2014	23	TRUE
SEN_RT_737.2015	SEN_TH_123.2014	0.9804	1	1	RT	2015	TH	2014	23	TRUE
SEN_TH_047.2011	SEN_TH_124.2011	0.99188	1	1	TH	2011	TH	2011	24	FALSE
SEN_TH_048.2011	SEN_TH_124.2011	0.99188	1	1	TH	2011	TH	2011	24	FALSE
SEN_TH_050.2011	SEN_TH_124.2011	0.99188	1	1	TH	2011	TH	2011	24	FALSE
SEN_TH_096.2011	SEN_TH_124.2011	0.99188	1	1	TH	2011	TH	2011	24	FALSE
SEN_RT_203.2014	SEN_TH_125.2007	0.98483	1	1	RT	2014	TH	2007	24	TRUE
SEN_RT_204.2014	SEN_TH_125.2007	0.97863	1	1	RT	2014	TH	2007	23	TRUE
SEN_RT_660.2015	SEN_TH_125.2010	0.99467	1	1	RT	2015	TH	2010	24	TRUE
SEN_TH_010.2010	SEN_TH_125.2010	0.99467	1	1	TH	2010	TH	2010	24	FALSE
SEN_TH_012.2010	SEN_TH_125.2010	0.99467	1	1	TH	2010	TH	2010	24	FALSE
SEN_TH_025.2010	SEN_TH_125.2010	0.99467	1	1	TH	2010	TH	2010	24	FALSE
SEN_TH_062.2009	SEN_TH_125.2010	0.99467	1	1	TH	2009	TH	2010	24	FALSE
SEN_TH_086.2007	SEN_TH_125.2010	0.99467	1	1	TH	2007	TH	2010	24	FALSE
SEN_TH_106.2009	SEN_TH_125.2010	0.99467	1	1	TH	2009	TH	2010	24	FALSE
SEN_TH_106.2008	SEN_TH_126.2008	0.9899	1	1	TH	2008	TH	2008	24	FALSE
SEN_TH_065.2010	SEN_TH_126.2010	0.99697	1	1	TH	2010	TH	2010	24	FALSE
SEN_TH_073.2010	SEN_TH_126.2010	0.99697	1	1	TH	2010	TH	2010	24	FALSE
SEN_TH_075.2010	SEN_TH_126.2010	0.99697	1	1	TH	2010	TH	2010	24	FALSE
SEN_TH_118.2010	SEN_TH_126.2010	0.99697	1	1	TH	2010	TH	2010	24	FALSE
SEN_TH_032.2009	SEN_TH_126.2011	0.99447	1	1	TH	2009	TH	2011	24	FALSE
SEN_TH_060.2010	SEN_TH_126.2011	0.99447	1	1	TH	2010	TH	2011	24	FALSE
SEN_TH_078.2010	SEN_TH_126.2011	0.99447	1	1	TH	2010	TH	2011	24	FALSE
SEN_TH_113.2011	SEN_TH_126.2011	0.99447	1	1	TH	2011	TH	2011	24	FALSE
SEN_TH_007.2010	SEN_TH_127.2010	0.99293	1	1	TH	2010	TH	2010	24	FALSE
SEN_TH_015.2010	SEN_TH_127.2010	0.99293	1	1	TH	2010	TH	2010	24	FALSE
SEN_TH_107.2010	SEN_TH_127.2010	0.99293	1	1	TH	2010	TH	2010	24	FALSE
SEN_TH_123.2010	SEN_TH_127.2010	0.99293	1	1	TH	2010	TH	2010	24	FALSE
SEN_RT_660.2015	SEN_TH_127.2011	0.99467	1	1	RT	2015	TH	2011	24	TRUE
SEN_TH_005.2011	SEN_TH_127.2011	0.99467	1	1	TH	2011	TH	2011	24	FALSE
SEN_TH_010.2010	SEN_TH_127.2011	0.99467	1	1	TH	2010	TH	2011	24	FALSE
SEN_TH_012.2010	SEN_TH_127.2011	0.99467	1	1	TH	2010	TH	2011	24	FALSE
SEN_TH_014.2011	SEN_TH_127.2011	0.99467	1	1	TH	2011	TH	2011	24	FALSE
SEN_TH_018.2011	SEN_TH_127.2011	0.99467	1	1	TH	2011	TH	2011	24	FALSE
SEN_TH_019.2011	SEN_TH_127.2011	0.99467	1	1	TH	2011	TH	2011	24	FALSE
SEN_TH_025.2010	SEN_TH_127.2011	0.99467	1	1	TH	2010	TH	2011	24	FALSE
SEN_TH_026.2011	SEN_TH_127.2011	0.99467	1	1	TH	2011	TH	2011	24	FALSE
SEN_TH_031.2011	SEN_TH_127.2011	0.99467	1	1	TH	2011	TH	2011	24	FALSE
SEN_TH_054.2011	SEN_TH_127.2011	0.99467	1	1	TH	2011	TH	2011	24	FALSE
SEN_TH_062.2009	SEN_TH_127.2011	0.99467	1	1	TH	2009	TH	2011	24	FALSE
SEN_TH_064.2011	SEN_TH_127.2011	0.99467	1	1	TH	2011	TH	2011	24	FALSE
SEN_TH_078.2011	SEN_TH_127.2011	0.99467	1	1	TH	2011	TH	2011	24	FALSE
SEN_TH_086.2007	SEN_TH_127.2011	0.99467	1	1	TH	2007	TH	2011	24	FALSE
SEN_TH_095.2011	SEN_TH_127.2011	0.99467	1	1	TH	2011	TH	2011	24	FALSE
SEN_TH_098.2011	SEN_TH_127.2011	0.99467	1	1	TH	2011	TH	2011	24	FALSE
SEN_TH_101.2011	SEN_TH_127.2011	0.99467	1	1	TH	2011	TH	2011	24	FALSE
SEN_TH_103.2011	SEN_TH_127.2011	0.99467	1	1	TH	2011	TH	2011	24	FALSE
SEN_TH_104.2011	SEN_TH_127.2011	0.99467	1	1	TH	2011	TH	2011	24	FALSE
SEN_TH_105.2011	SEN_TH_127.2011	0.99467	1	1	TH	2011	TH	2011	24	FALSE
SEN_TH_106.2009	SEN_TH_127.2011	0.99467	1	1	TH	2009	TH	2011	24	FALSE
SEN_TH_106.2011	SEN_TH_127.2011	0.99467	1	1	TH	2011	TH	2011	24	FALSE
SEN_TH_110.2011	SEN_TH_127.2011	0.99467	1	1	TH	2011	TH	2011	24	FALSE
SEN_TH_111.2011	SEN_TH_127.2011	0.99467	1	1	TH	2011	TH	2011	24	FALSE
SEN_TH_117.2011	SEN_TH_127.2011	0.99467	1	1	TH	2011	TH	2011	24	FALSE
SEN_TH_122.2011	SEN_TH_127.2011	0.99467	1	1	TH	2011	TH	2011	24	FALSE
SEN_TH_123.2011	SEN_TH_127.2011	0.99467	1	1	TH	2011	TH	2011	24	FALSE
SEN_TH_125.2010	SEN_TH_127.2011	0.99467	1	1	TH	2010	TH	2011	24	FALSE
SEN_TH_128.2010	SEN_TH_127.2011	0.99391	1	1	TH	2010	TH	2011	23	FALSE
SEN_TH_130.2010	SEN_TH_127.2011	0.99467	1	1	TH	2010	TH	2011	24	FALSE
SEN_TH_152.2010	SEN_TH_127.2011	0.99467	1	1	TH	2010	TH	2011	24	FALSE
SEN_TH_156.2010	SEN_TH_127.2011	0.99467	1	1	TH	2010	TH	2011	24	FALSE
SEN_TH_166.2010	SEN_TH_127.2011	0.99467	1	1	TH	2010	TH	2011	24	FALSE
SEN_TH_199.2010	SEN_TH_127.2011	0.99467	1	1	TH	2010	TH	2011	24	FALSE
SEN_TH_210.2010	SEN_TH_127.2011	0.99467	1	1	TH	2010	TH	2011	24	FALSE
SEN_RT_660.2015	SEN_TH_127.2012	0.99234	1	1	RT	2015	TH	2012	23	TRUE
SEN_TH_005.2011	SEN_TH_127.2012	0.99234	1	1	TH	2011	TH	2012	23	FALSE
SEN_TH_008.2012	SEN_TH_127.2012	0.99234	1	1	TH	2012	TH	2012	23	FALSE
SEN_TH_009.2012	SEN_TH_127.2012	0.99234	1	1	TH	2012	TH	2012	23	FALSE
SEN_TH_010.2010	SEN_TH_127.2012	0.99234	1	1	TH	2010	TH	2012	23	FALSE
SEN_TH_012.2010	SEN_TH_127.2012	0.99234	1	1	TH	2010	TH	2012	23	FALSE
SEN_TH_014.2011	SEN_TH_127.2012	0.99234	1	1	TH	2011	TH	2012	23	FALSE
SEN_TH_018.2011	SEN_TH_127.2012	0.99234	1	1	TH	2011	TH	2012	23	FALSE
SEN_TH_019.2011	SEN_TH_127.2012	0.99234	1	1	TH	2011	TH	2012	23	FALSE
SEN_TH_021.2011	SEN_TH_127.2012	0.99234	1	1	TH	2011	TH	2012	23	FALSE
SEN_TH_025.2010	SEN_TH_127.2012	0.99234	1	1	TH	2010	TH	2012	23	FALSE
SEN_TH_025.2012	SEN_TH_127.2012	0.99234	1	1	TH	2012	TH	2012	23	FALSE
SEN_TH_026.2011	SEN_TH_127.2012	0.99234	1	1	TH	2011	TH	2012	23	FALSE
SEN_TH_031.2011	SEN_TH_127.2012	0.99234	1	1	TH	2011	TH	2012	23	FALSE
SEN_TH_032.2011	SEN_TH_127.2012	0.99234	1	1	TH	2011	TH	2012	23	FALSE
SEN_TH_035.2012	SEN_TH_127.2012	0.99234	1	1	TH	2012	TH	2012	23	FALSE
SEN_TH_054.2011	SEN_TH_127.2012	0.99234	1	1	TH	2011	TH	2012	23	FALSE
SEN_TH_054.2012	SEN_TH_127.2012	0.99234	1	1	TH	2012	TH	2012	23	FALSE
SEN_TH_062.2009	SEN_TH_127.2012	0.99234	1	1	TH	2009	TH	2012	23	FALSE
SEN_TH_063.2011	SEN_TH_127.2012	0.99234	1	1	TH	2011	TH	2012	23	FALSE
SEN_TH_064.2011	SEN_TH_127.2012	0.99234	1	1	TH	2011	TH	2012	23	FALSE
SEN_TH_071.2012	SEN_TH_127.2012	0.99234	1	1	TH	2012	TH	2012	23	FALSE
SEN_TH_078.2011	SEN_TH_127.2012	0.99234	1	1	TH	2011	TH	2012	23	FALSE
SEN_TH_086.2007	SEN_TH_127.2012	0.99234	1	1	TH	2007	TH	2012	23	FALSE
SEN_TH_087.2011	SEN_TH_127.2012	0.99234	1	1	TH	2011	TH	2012	23	FALSE
SEN_TH_095.2011	SEN_TH_127.2012	0.99234	1	1	TH	2011	TH	2012	23	FALSE
SEN_TH_098.2011	SEN_TH_127.2012	0.99234	1	1	TH	2011	TH	2012	23	FALSE
SEN_TH_099.2012	SEN_TH_127.2012	0.99234	1	1	TH	2012	TH	2012	23	FALSE
SEN_TH_101.2011	SEN_TH_127.2012	0.99234	1	1	TH	2011	TH	2012	23	FALSE
SEN_TH_103.2011	SEN_TH_127.2012	0.99234	1	1	TH	2011	TH	2012	23	FALSE
SEN_TH_104.2011	SEN_TH_127.2012	0.99234	1	1	TH	2011	TH	2012	23	FALSE
SEN_TH_105.2011	SEN_TH_127.2012	0.99234	1	1	TH	2011	TH	2012	23	FALSE
SEN_TH_106.2009	SEN_TH_127.2012	0.99234	1	1	TH	2009	TH	2012	23	FALSE
SEN_TH_106.2011	SEN_TH_127.2012	0.99234	1	1	TH	2011	TH	2012	23	FALSE
SEN_TH_110.2011	SEN_TH_127.2012	0.99234	1	1	TH	2011	TH	2012	23	FALSE
SEN_TH_111.2011	SEN_TH_127.2012	0.99234	1	1	TH	2011	TH	2012	23	FALSE
SEN_TH_114.2012	SEN_TH_127.2012	0.99234	1	1	TH	2012	TH	2012	23	FALSE
SEN_TH_117.2011	SEN_TH_127.2012	0.99234	1	1	TH	2011	TH	2012	23	FALSE
SEN_TH_122.2011	SEN_TH_127.2012	0.99234	1	1	TH	2011	TH	2012	23	FALSE
SEN_TH_123.2011	SEN_TH_127.2012	0.99234	1	1	TH	2011	TH	2012	23	FALSE
SEN_TH_125.2010	SEN_TH_127.2012	0.99234	1	1	TH	2010	TH	2012	23	FALSE
SEN_TH_127.2011	SEN_TH_127.2012	0.99234	1	1	TH	2011	TH	2012	23	FALSE
SEN_TH_130.2010	SEN_TH_127.2012	0.99234	1	1	TH	2010	TH	2012	23	FALSE
SEN_TH_132.2011	SEN_TH_127.2012	0.99234	1	1	TH	2011	TH	2012	23	FALSE
SEN_TH_134.2011	SEN_TH_127.2012	0.99234	1	1	TH	2011	TH	2012	23	FALSE
SEN_TH_135.2011	SEN_TH_127.2012	0.99234	1	1	TH	2011	TH	2012	23	FALSE
SEN_TH_136.2011	SEN_TH_127.2012	0.99234	1	1	TH	2011	TH	2012	23	FALSE
SEN_TH_142.2012	SEN_TH_127.2012	0.99234	1	1	TH	2012	TH	2012	23	FALSE
SEN_TH_145.2011	SEN_TH_127.2012	0.99234	1	1	TH	2011	TH	2012	23	FALSE
SEN_TH_146.2011	SEN_TH_127.2012	0.99234	1	1	TH	2011	TH	2012	23	FALSE
SEN_TH_150.2012	SEN_TH_127.2012	0.99234	1	1	TH	2012	TH	2012	23	FALSE
SEN_TH_152.2010	SEN_TH_127.2012	0.99234	1	1	TH	2010	TH	2012	23	FALSE
SEN_TH_156.2010	SEN_TH_127.2012	0.99234	1	1	TH	2010	TH	2012	23	FALSE
SEN_TH_162.2012	SEN_TH_127.2012	0.99234	1	1	TH	2012	TH	2012	23	FALSE
SEN_TH_166.2010	SEN_TH_127.2012	0.99234	1	1	TH	2010	TH	2012	23	FALSE
SEN_TH_170.2012	SEN_TH_127.2012	0.99234	1	1	TH	2012	TH	2012	23	FALSE
SEN_TH_182.2012	SEN_TH_127.2012	0.99234	1	1	TH	2012	TH	2012	23	FALSE
SEN_TH_196.2012	SEN_TH_127.2012	0.99234	1	1	TH	2012	TH	2012	23	FALSE
SEN_TH_199.2010	SEN_TH_127.2012	0.99234	1	1	TH	2010	TH	2012	23	FALSE
SEN_TH_210.2010	SEN_TH_127.2012	0.99234	1	1	TH	2010	TH	2012	23	FALSE
SEN_TH_214.2012	SEN_TH_127.2012	0.99234	1	1	TH	2012	TH	2012	23	FALSE
SEN_TH_230.2012	SEN_TH_127.2012	0.99234	1	1	TH	2012	TH	2012	23	FALSE
SEN_TH_258.2012	SEN_TH_127.2012	0.99234	1	1	TH	2012	TH	2012	23	FALSE
SEN_TH_285.2012	SEN_TH_127.2012	0.99234	1	1	TH	2012	TH	2012	23	FALSE
SEN_TH_287.2012	SEN_TH_127.2012	0.99234	1	1	TH	2012	TH	2012	23	FALSE
SEN_RT_660.2015	SEN_TH_128.2010	0.99391	1	1	RT	2015	TH	2010	23	TRUE
SEN_TH_010.2010	SEN_TH_128.2010	0.99391	1	1	TH	2010	TH	2010	23	FALSE
SEN_TH_012.2010	SEN_TH_128.2010	0.99391	1	1	TH	2010	TH	2010	23	FALSE
SEN_TH_025.2010	SEN_TH_128.2010	0.99391	1	1	TH	2010	TH	2010	23	FALSE
SEN_TH_062.2009	SEN_TH_128.2010	0.99391	1	1	TH	2009	TH	2010	23	FALSE
SEN_TH_086.2007	SEN_TH_128.2010	0.99391	1	1	TH	2007	TH	2010	23	FALSE
SEN_TH_106.2009	SEN_TH_128.2010	0.99391	1	1	TH	2009	TH	2010	23	FALSE
SEN_TH_125.2010	SEN_TH_128.2010	0.99391	1	1	TH	2010	TH	2010	23	FALSE
SEN_TH_130.2010	SEN_TH_128.2010	0.99391	1	1	TH	2010	TH	2010	23	FALSE
SEN_TH_152.2010	SEN_TH_128.2010	0.99391	1	1	TH	2010	TH	2010	23	FALSE
SEN_TH_156.2010	SEN_TH_128.2010	0.99391	1	1	TH	2010	TH	2010	23	FALSE
SEN_TH_166.2010	SEN_TH_128.2010	0.99391	1	1	TH	2010	TH	2010	23	FALSE
SEN_TH_199.2010	SEN_TH_128.2010	0.99391	1	1	TH	2010	TH	2010	23	FALSE
SEN_TH_210.2010	SEN_TH_128.2010	0.99391	1	1	TH	2010	TH	2010	23	FALSE
SEN_RT_147.2013	SEN_TH_128.2015	0.9866	1	1	RT	2013	TH	2015	23	TRUE
SEN_RT_271.2015	SEN_TH_128.2015	0.9866	1	1	RT	2015	TH	2015	23	TRUE
SEN_RT_660.2015	SEN_TH_130.2010	0.99467	1	1	RT	2015	TH	2010	24	TRUE
SEN_TH_010.2010	SEN_TH_130.2010	0.99467	1	1	TH	2010	TH	2010	24	FALSE
SEN_TH_012.2010	SEN_TH_130.2010	0.99467	1	1	TH	2010	TH	2010	24	FALSE
SEN_TH_025.2010	SEN_TH_130.2010	0.99467	1	1	TH	2010	TH	2010	24	FALSE
SEN_TH_062.2009	SEN_TH_130.2010	0.99467	1	1	TH	2009	TH	2010	24	FALSE
SEN_TH_086.2007	SEN_TH_130.2010	0.99467	1	1	TH	2007	TH	2010	24	FALSE
SEN_TH_106.2009	SEN_TH_130.2010	0.99467	1	1	TH	2009	TH	2010	24	FALSE
SEN_TH_125.2010	SEN_TH_130.2010	0.99467	1	1	TH	2010	TH	2010	24	FALSE
SEN_TH_118.2011	SEN_TH_131.2011	0.98689	1	1	TH	2011	TH	2011	23	FALSE
SEN_TH_029.2009	SEN_TH_132.2009	0.99249	1	1	TH	2009	TH	2009	24	FALSE
SEN_TH_006.2010	SEN_TH_132.2010	0.99517	1	1	TH	2010	TH	2010	24	FALSE
SEN_RT_660.2015	SEN_TH_132.2011	0.99467	1	1	RT	2015	TH	2011	24	TRUE
SEN_TH_005.2011	SEN_TH_132.2011	0.99467	1	1	TH	2011	TH	2011	24	FALSE
SEN_TH_010.2010	SEN_TH_132.2011	0.99467	1	1	TH	2010	TH	2011	24	FALSE
SEN_TH_012.2010	SEN_TH_132.2011	0.99467	1	1	TH	2010	TH	2011	24	FALSE
SEN_TH_014.2011	SEN_TH_132.2011	0.99467	1	1	TH	2011	TH	2011	24	FALSE
SEN_TH_018.2011	SEN_TH_132.2011	0.99467	1	1	TH	2011	TH	2011	24	FALSE
SEN_TH_019.2011	SEN_TH_132.2011	0.99467	1	1	TH	2011	TH	2011	24	FALSE
SEN_TH_025.2010	SEN_TH_132.2011	0.99467	1	1	TH	2010	TH	2011	24	FALSE
SEN_TH_026.2011	SEN_TH_132.2011	0.99467	1	1	TH	2011	TH	2011	24	FALSE
SEN_TH_031.2011	SEN_TH_132.2011	0.99467	1	1	TH	2011	TH	2011	24	FALSE
SEN_TH_054.2011	SEN_TH_132.2011	0.99467	1	1	TH	2011	TH	2011	24	FALSE
SEN_TH_062.2009	SEN_TH_132.2011	0.99467	1	1	TH	2009	TH	2011	24	FALSE
SEN_TH_064.2011	SEN_TH_132.2011	0.99467	1	1	TH	2011	TH	2011	24	FALSE
SEN_TH_078.2011	SEN_TH_132.2011	0.99467	1	1	TH	2011	TH	2011	24	FALSE
SEN_TH_086.2007	SEN_TH_132.2011	0.99467	1	1	TH	2007	TH	2011	24	FALSE
SEN_TH_095.2011	SEN_TH_132.2011	0.99467	1	1	TH	2011	TH	2011	24	FALSE
SEN_TH_098.2011	SEN_TH_132.2011	0.99467	1	1	TH	2011	TH	2011	24	FALSE
SEN_TH_101.2011	SEN_TH_132.2011	0.99467	1	1	TH	2011	TH	2011	24	FALSE
SEN_TH_103.2011	SEN_TH_132.2011	0.99467	1	1	TH	2011	TH	2011	24	FALSE
SEN_TH_104.2011	SEN_TH_132.2011	0.99467	1	1	TH	2011	TH	2011	24	FALSE
SEN_TH_105.2011	SEN_TH_132.2011	0.99467	1	1	TH	2011	TH	2011	24	FALSE
SEN_TH_106.2009	SEN_TH_132.2011	0.99467	1	1	TH	2009	TH	2011	24	FALSE
SEN_TH_106.2011	SEN_TH_132.2011	0.99467	1	1	TH	2011	TH	2011	24	FALSE
SEN_TH_110.2011	SEN_TH_132.2011	0.99467	1	1	TH	2011	TH	2011	24	FALSE
SEN_TH_111.2011	SEN_TH_132.2011	0.99467	1	1	TH	2011	TH	2011	24	FALSE
SEN_TH_117.2011	SEN_TH_132.2011	0.99467	1	1	TH	2011	TH	2011	24	FALSE
SEN_TH_122.2011	SEN_TH_132.2011	0.99467	1	1	TH	2011	TH	2011	24	FALSE
SEN_TH_123.2011	SEN_TH_132.2011	0.99467	1	1	TH	2011	TH	2011	24	FALSE
SEN_TH_125.2010	SEN_TH_132.2011	0.99467	1	1	TH	2010	TH	2011	24	FALSE
SEN_TH_127.2011	SEN_TH_132.2011	0.99467	1	1	TH	2011	TH	2011	24	FALSE
SEN_TH_128.2010	SEN_TH_132.2011	0.99391	1	1	TH	2010	TH	2011	23	FALSE
SEN_TH_130.2010	SEN_TH_132.2011	0.99467	1	1	TH	2010	TH	2011	24	FALSE
SEN_TH_152.2010	SEN_TH_132.2011	0.99467	1	1	TH	2010	TH	2011	24	FALSE
SEN_TH_156.2010	SEN_TH_132.2011	0.99467	1	1	TH	2010	TH	2011	24	FALSE
SEN_TH_166.2010	SEN_TH_132.2011	0.99467	1	1	TH	2010	TH	2011	24	FALSE
SEN_TH_199.2010	SEN_TH_132.2011	0.99467	1	1	TH	2010	TH	2011	24	FALSE
SEN_TH_210.2010	SEN_TH_132.2011	0.99467	1	1	TH	2010	TH	2011	24	FALSE
SEN_TH_122.2007	SEN_TH_133.2007	0.99018	1	1	TH	2007	TH	2007	23	FALSE
SEN_TH_163.2007	SEN_TH_133.2007	0.99018	1	1	TH	2007	TH	2007	23	FALSE
SEN_TH_179.2007	SEN_TH_133.2007	0.99018	1	1	TH	2007	TH	2007	23	FALSE
SEN_TH_079.2009	SEN_TH_133.2009	0.99487	1	1	TH	2009	TH	2009	24	FALSE
[truncated: 1,395 more rows]
